# Supplementary material for: Physical activity measurement tools among college students in intervention studies: A systematic review
Source: PLoS One. 2025 Apr 10;20(4):e0321593. doi: 10.1371/journal.pone.0321593 (PMC11984739; doi:10.1371/journal.pone.0321593)
Supplement: S2 File — (XLSX) [file pone.0321593.s002.xlsx]

## Sheet: Sheet1
Studies	Source	Inclusion for Full-text Read	Fianl Inclusion	Exclusion Reasons	Reviewers
Yan, Z., J. Peacock, J. F. W. Cohen, L. Kurdziel, S. Benes, S. Oh and A. Bowling (2023). "An 8-Week Peer Health Coaching Intervention among College Students: A Pilot Randomized Study." Nutrients 15(5).	Electronic Database	Inclusion	Inclusion		Peng Sanying and Yuan Fang
Ulla Diez, S. M., A. P. Fortis and S. F. Franco (2012). "Efficacy of a health-promotion intervention for college students: a randomized controlled trial." Nurs Res 61(2): 121-132.	Electronic Database	Inclusion	Inclusion		Peng Sanying and Yuan Fang
Tulasiram, B. and B. Chandrasekaran (2021). "Are Smartphones Better in Guiding Physical Activity Among Sedentary Young Adults? A Randomised Controlled Trial." Muscle Ligaments and Tendons Journal 11(01): 83-91.	Electronic Database	Inclusion	Inclusion		Peng Sanying and Yuan Fang
Shin, D. W., J. M. Yun, J. H. Shin, H. Kwon, H. Y. Min, H. K. Joh, W. J. Chung, J. H. Park, K. T. Jung and B. Cho (2017). "Enhancing physical activity and reducing obesity through smartcare and financial incentives: A pilot randomized trial." Obesity (Silver Spring) 25(2): 302-310.	Electronic Database	Inclusion	Inclusion		Peng Sanying and Yuan Fang
Sharp, P. and C. Caperchione (2016). "The effects of a pedometer-based intervention on first-year university students: A randomized control trial." J Am Coll Health 64(8): 630-638.	Electronic Database	Inclusion	Inclusion		Peng Sanying and Yuan Fang
Schweitzer, A. L., J. T. Ross, C. J. Klein, K. Y. Lei and E. R. Mackey (2016). "An Electronic Wellness Program to Improve Diet and Exercise in College Students: A Pilot Study." JMIR Res Protoc 5(1): e29.	Electronic Database	Inclusion	Inclusion		Peng Sanying and Yuan Fang
Ruissen, G. R., R. E. Rhodes, P. R. E. Crocker and M. R. Beauchamp (2018). "Affective mental contrasting to enhance physical activity: A randomized controlled trial." Health Psychol 37(1): 51-60.	Electronic Database	Inclusion	Inclusion		Peng Sanying and Yuan Fang
Rote, A. E. (2016). "Physical activity intervention using Fitbits in an introductory college health course." Health Education Journal 76(3): 337-348.	Electronic Database	Inclusion	Inclusion		Peng Sanying and Yuan Fang
Pope, Z. C. and Z. Gao (2022). "Feasibility of smartphone application- and social media-based intervention on college students' health outcomes: A pilot randomized trial." J Am Coll Health 70(1): 89-98.	Electronic Database	Inclusion	Inclusion		Peng Sanying and Yuan Fang
Pope, Z. C., D. J. Barr-Anderson, B. A. Lewis, M. A. Pereira and Z. Gao (2019). "Use of Wearable Technology and Social Media to Improve Physical Activity and Dietary Behaviors among College Students: A 12-Week Randomized Pilot Study." Int J Environ Res Public Health 16(19).	Electronic Database	Inclusion	Inclusion		Peng Sanying and Yuan Fang
Peng, W., K. A. Pfeiffer, B. Winn, J. H. Lin and D. Suton (2015). "A pilot randomized, controlled trial of an active video game physical activity intervention." Health Psychol 34S: 1229-1239.	Electronic Database	Inclusion	Inclusion		Peng Sanying and Yuan Fang
Munoz, L. R., K. La France, D. Dominguez, K. Goei, S. Herbers, M. D. Gunter, D. Fike, W. Carleton, A. Etnyre, C. Richardson, D. Allwein, M. Rauschhuber, G. Norgan, R. Moore, L. Marquise and M. E. Jones (2014). "Text Messaging as a Tool to Increase Physical Activity in College Students." Physical Educator-Us 71(3): 442-458.	Electronic Database	Inclusion	Inclusion		Peng Sanying and Yuan Fang
Muftuler, M. and M. L. Ince (2015). "Use of Trans-Contextual Model-Based Physical Activity Course in Developing Leisure-Time Physical Activity Behavior of University Students." Percept Mot Skills 121(1): 31-55.	Electronic Database	Inclusion	Inclusion		Peng Sanying and Yuan Fang
Miragall, M., A. Dominguez-Rodriguez, J. Navarro, A. Cebolla and R. M. Banos (2018). "Increasing physical activity through an Internet-based motivational intervention supported by pedometers in a sample of sedentary students: A randomised controlled trial." Psychol Health 33(4): 465-482.	Electronic Database	Inclusion	Inclusion		Peng Sanying and Yuan Fang
McDonough, D. J., M. A. Helgeson, W. Liu and Z. Gao (2022). "Effects of a remote, YouTube-delivered exercise intervention on young adults' physical activity, sedentary behavior, and sleep during the COVID-19 pandemic: Randomized controlled trial." J Sport Health Sci 11(2): 145-156.	Electronic Database	Inclusion	Inclusion		Peng Sanying and Yuan Fang
Maselli, M., E. Gobbi and A. Carraro (2019). "Effectiveness of individual counseling and activity monitors to promote physical activity among university students." J Sports Med Phys Fitness 59(1): 132-140.	Electronic Database	Inclusion	Inclusion		Peng Sanying and Yuan Fang
Martens, M. P., J. Buscemi, A. E. Smith and J. G. Murphy (2012). "The short-term efficacy of a brief motivational intervention designed to increase physical activity among college students." J Phys Act Health 9(4): 525-532.	Electronic Database	Inclusion	Inclusion		Peng Sanying and Yuan Fang
Marenus, M. W., A. Murray, K. Friedman, J. Sanowski, H. Ottensoser, A. Cahuas, V. Kumaravel and W. Chen (2021). "Feasibility and Effectiveness of the Web-Based WeActive and WeMindful Interventions on Physical Activity and Psychological Well-Being." Biomed Res Int 2021: 8400241.	Electronic Database	Inclusion	Inclusion		Peng Sanying and Yuan Fang
Magoc, D., J. Tomaka and A. Bridges-Arzaga (2011). "Using the web to increase physical activity in college students." Am J Health Behav 35(2): 142-154.	Electronic Database	Inclusion	Inclusion		Peng Sanying and Yuan Fang
Mackey, E., A. Schweitzer, M. E. Hurtado, J. Hathway, L. DiPietro, K. Y. Lei and C. J. Klein (2015). "The feasibility of an e-mail-delivered intervention to improve nutrition and physical activity behaviors in African American college students." J Am Coll Health 63(2): 109-117.	Electronic Database	Inclusion	Inclusion		Peng Sanying and Yuan Fang
Lu, Y., H. D. Wiltshire, J. S. Baker, Q. Wang and S. Ying (2023). "The effect of Tabata-style functional high-intensity interval training on cardiometabolic health and physical activity in female university students." Front Physiol 14: 1095315.	Electronic Database	Inclusion	Inclusion		Peng Sanying and Yuan Fang
Loucks, E. B., W. R. Nardi, R. Gutman, F. B. Saadeh, Y. Li, D. R. Vago, L. B. Fiske, J. J. Spas and A. Harrison (2021). "Mindfulness-Based College: A Stage 1 Randomized Controlled Trial for University Student Well-Being." Psychosom Med 83(6): 602-614.	Electronic Database	Inclusion	Inclusion		Peng Sanying and Yuan Fang
Lin, P. J., Y. Y. Fanjiang, J. K. Wang, C. W. Lu, K. C. Lin, I. M. Cheong, K. Y. Pan and C. W. Chen (2021). "Long-term effectiveness of an mHealth-tailored physical activity intervention in youth with congenital heart disease: A randomized controlled trial." J Adv Nurs 77(8): 3494-3506.	Electronic Database	Inclusion	Inclusion		Peng Sanying and Yuan Fang
Lee, L. L., Y. C. Kuo, D. Fanaw, S. J. Perng and I. F. Juang (2012). "The effect of an intervention combining self-efficacy theory and pedometers on promoting physical activity among adolescents." J Clin Nurs 21(7-8): 914-922.	Electronic Database	Inclusion	Inclusion		Peng Sanying and Yuan Fang
Largo-Wight, E., J. R. Todorovich and B. K. O'Hara (2008). "Effectiveness of Point-Based Physical Activity Intervention." Physical Educator-Us 65(1): 30-45.	Electronic Database	Inclusion	Inclusion		Peng Sanying and Yuan Fang
Kok, J. L., A. Asma, K. Khairil-Shazmin and M. Y. Hayati (2018). "A Pedometer-based Intervention with Daily Walking Steps and its Relationship with Nutritional Status among Overweight/Obese University Students in Kuala Terengganu." International Medical Journal Malaysia 17(3): 17-27.	Electronic Database	Inclusion	Inclusion		Peng Sanying and Yuan Fang
Kim, Y., A. Lumpkin, M. Lochbaum, S. Stegemeier and K. Kitten (2018). "Promoting physical activity using a wearable activity tracker in college students: A cluster randomized controlled trial." J Sports Sci 36(16): 1889-1896.	Electronic Database	Inclusion	Inclusion		Peng Sanying and Yuan Fang
Kattelmann, K. K., C. B. Bredbenner, A. A. White, G. W. Greene, S. L. Hoerr, T. Kidd, S. Colby, T. M. Horacek, B. W. Phillips, M. M. Koenings, O. N. Brown, M. D. Olfert, K. P. Shelnutt and J. S. Morrell (2014). "The effects of Young Adults Eating and Active for Health (YEAH): a theory-based Web-delivered intervention." J Nutr Educ Behav 46(6): S27-41.	Electronic Database	Inclusion	Inclusion		Peng Sanying and Yuan Fang
Hojjatinia, S., S. Hojjatinia, C. M. Lagoa, D. Brunke-Reese and D. E. Conroy (2021). "Person-specific dose-finding for a digital messaging intervention to promote physical activity." Health Psychol 40(8): 502-512.	Electronic Database	Inclusion	Inclusion		Peng Sanying and Yuan Fang
Hall, P. A. and G. T. Fong† (2003). "The effects of a brief time perspective intervention for increasing physical activity among young adults." Psychology & Health 18(6): 685-706.	Electronic Database	Inclusion	Inclusion		Peng Sanying and Yuan Fang
Grim, M., B. Hortz and R. Petosa (2011). "Impact evaluation of a pilot web-based intervention to increase physical activity." Am J Health Promot 25(4): 227-230.	Electronic Database	Inclusion	Inclusion		Peng Sanying and Yuan Fang
Greene, G. W., A. A. White, S. L. Hoerr, B. Lohse, S. M. Schembre, D. Riebe, J. Patterson, K. K. Kattelmann, S. Shoff, T. Horacek, B. Blissmer and B. W. Phillips (2012). "Impact of an online healthful eating and physical activity program for college students." Am J Health Promot 27(2): e47-58.	Electronic Database	Inclusion	Inclusion		Peng Sanying and Yuan Fang
Fukui, K., Y. Suzuki, K. Kaneda, S. Kuroda, M. Komiya, N. Maeda and Y. Urabe (2021). "Do “Stay-at-Home Exercise” Videos Induce Behavioral Changes in College Students? A Randomized Controlled Trial." Sustainability 13(21).	Electronic Database	Inclusion	Inclusion		Peng Sanying and Yuan Fang
Franko, D. L., T. M. Cousineau, M. Trant, T. C. Green, D. Rancourt, D. Thompson, J. Ainscough, L. B. Mintz and M. Ciccazzo (2008). "Motivation, self-efficacy, physical activity and nutrition in college students: randomized controlled trial of an internet-based education program." Prev Med 47(4): 369-377.	Electronic Database	Inclusion	Inclusion		Peng Sanying and Yuan Fang
Figueroa, C. A., N. Deliu, B. Chakraborty, A. Modiri, J. Xu, J. Aggarwal, J. Jay Williams, C. Lyles and A. Aguilera (2022). "Daily Motivational Text Messages to Promote Physical Activity in University Students: Results From a Microrandomized Trial." Ann Behav Med 56(2): 212-218.	Electronic Database	Inclusion	Inclusion		Peng Sanying and Yuan Fang
Eisenberg, M. H., L. A. Phillips, L. Fowler and P. J. Moore (2017). "The Impact of E-diaries and Accelerometers on Young Adults' Perceived and Objectively Assessed Physical Activity." Psychol Sport Exerc 30: 55-63.	Electronic Database	Inclusion	Inclusion		Peng Sanying and Yuan Fang
Duan, Y. P., J. Wienert, C. Hu, G. Y. Si and S. Lippke (2017). "Web-Based Intervention for Physical Activity and Fruit and Vegetable Intake Among Chinese University Students: A Randomized Controlled Trial." J Med Internet Res 19(4): e106.	Electronic Database	Inclusion	Inclusion		Peng Sanying and Yuan Fang
Duan, Y., W. Liang, Y. Wang, S. Lippke, Z. Lin, B. Shang and J. S. Baker (2022). "The Effectiveness of Sequentially Delivered Web-Based Interventions on Promoting Physical Activity and Fruit-Vegetable Consumption Among Chinese College Students: Mixed Methods Study." J Med Internet Res 24(1): e30566.	Electronic Database	Inclusion	Inclusion		Peng Sanying and Yuan Fang
Claxton, D. and G. M. Wells (2009). "The effect of physical activity homework on physical activity among college students." J Phys Act Health 6(2): 203-210.	Electronic Database	Inclusion	Inclusion		Peng Sanying and Yuan Fang
Barkley, J. E., A. Lepp and E. L. Glickman (2017). ""Pokemon Go!" May Promote Walking, Discourage Sedentary Behavior in College Students." Games Health J 6(3): 165-170.	Electronic Database	Inclusion	Inclusion		Peng Sanying and Yuan Fang
BarĞI, G. (2022). "Effectiveness of Physical Activity Counseling in University Students Educated by Distance Learning During COVID-19 Pandemic: A Randomized-Controlled Trial." Journal of Basic and Clinical Health Sciences 6(2): 374-384.	Electronic Database	Inclusion	Inclusion		Peng Sanying and Yuan Fang
Al-Nawaiseh, H. K., W. A. McIntosh and L. J. McKyer (2022). "An-m-Health Intervention Using Smartphone App to Improve Physical Activity in College Students: A Randomized Controlled Trial." Int J Environ Res Public Health 19(12).	Electronic Database	Inclusion	Inclusion		Peng Sanying and Yuan Fang
Abu-Moghli, F. A., I. A. Khalaf and F. F. Barghoti (2010). "The influence of a health education programme on healthy lifestyles and practices among university students." Int J Nurs Pract 16(1): 35-42.	Electronic Database	Inclusion	Inclusion		Peng Sanying and Yuan Fang
Unick, J. L., W. Lang, S. E. Williams, D. S. Bond, C. M. Egan, M. A. Espeland, R. R. Wing, D. F. Tate and S. R. Group (2017). "Objectively-assessed physical activity and weight change in young adults: a randomized controlled trial." Int J Behav Nutr Phys Act 14(1): 165.	Electronic Database	Inclusion	Inclusion		Peng Sanying and Yuan Fang
Heeren, G. A., J. B. Jemmott, 3rd, C. S. Marange, A. Rumosa Gwaze, J. M. Batidzirai, Z. Ngwane, A. Mandeya and J. C. Tyler (2018). "Health-Promotion Intervention Increases Self-Reported Physical Activity in Sub-Saharan African University Students: A Randomized Controlled Pilot Study." Behav Med 44(4): 297-305.	Manual Search	Inclusion	Inclusion		Peng Sanying and Yuan Fang
Belogianni, K., A. Ooms, H. Ahmed, D. Nikoletou, R. Grant, D. Makris and H. J. Moir (2019). "Rationale and Design of an Online Educational Program Using Game-Based Learning to Improve Nutrition and Physical Activity Outcomes Among University Students in the United Kingdom." J Am Coll Nutr 38(1): 23-30.	Electronic Database	Inclusion	Inclusion		Peng Sanying and Yuan Fang
Annesi, J. J., K. J. Porter, G. M. Hill and B. D. Goldfine (2017). "Effects of Instructional Physical Activity Courses on Overall Physical Activity and Mood in University Students." Res Q Exerc Sport 88(3): 358-364.	Manual Search	Inclusion	Inclusion		Peng Sanying and Yuan Fang
Choi, J. Y., A. K. Chang and E. J. Choi (2018). "Effects of a Physical Activity and Sedentary Behavior Program on Activity Levels, Stress, Body Size, and Sleep in Sedentary Korean College Students." Holistic Nursing Practice 32(6): 287-295.	Electronic Database	Inclusion	Inclusion		Peng Sanying and Yuan Fang
Cameron, T. A., S. J. E. Lucas and L. Machado (2015). "Near-infrared spectroscopy reveals link between chronic physical activity and anterior frontal oxygenated hemoglobin in healthy young women." Psychophysiology 52(5): 609-617.	Electronic Database	Inclusion	Inclusion		Peng Sanying and Yuan Fang
Brown, D. M., S. R. Bray, K. R. Beatty and M. Y. Kwan (2014). "Healthy active living: a residence community–based intervention to increase physical activity and healthy eating during the transition to first-year university." Journal of American College Health 62(4): 234-242.	Manual Search	Inclusion	Inclusion		Peng Sanying and Yuan Fang
Okazaki, K., S. Okano, S. Haga, A. Seki, H. Suzuki and K. Takahashi (2014). "One-year outcome of an interactive internet-based physical activity intervention among university students." International Journal of Medical Informatics 83(5): 354-360.	Manual Search	Inclusion	Inclusion		Peng Sanying and Yuan Fang
Sriramatr, S., T. R. Berry and J. C. Spence (2014). "An Internet-based intervention for promoting and maintaining physical activity: a randomized controlled trial." American journal of health behavior 38(3): 430-439.	Manual Search	Inclusion	Inclusion		Peng Sanying and Yuan Fang
Yan, Z., K. Finn, B. J. Cardinal and L. Bent (2014). "Promoting Health Behaviors Using Peer Education: A Demonstration Project Between International and American College Students." American Journal of Health Education 45(5): 288-296.	Electronic Database	Inclusion		Excluded: Does not meet inclusion criteria (assessed via full-text read)	Peng Sanying and Yuan Fang
Xian, Y., H. Xu, H. Xu, L. Liang, A. F. Hernandez, T. Y. Wang and E. D. Peterson (2017). "An Initial Evaluation of the Impact of Pokemon GO on Physical Activity." J Am Heart Assoc 6(5).	Electronic Database	Inclusion		Excluded: Does not meet inclusion criteria (assessed via full-text read)	Peng Sanying and Yuan Fang
Walsh, J. C., T. Corbett, M. Hogan, J. Duggan and A. McNamara (2016). "An mHealth Intervention Using a Smartphone App to Increase Walking Behavior in Young Adults: A Pilot Study." JMIR Mhealth Uhealth 4(3): e109.	Electronic Database	Inclusion		Excluded: Does not meet inclusion criteria (assessed via full-text read)	Peng Sanying and Yuan Fang
Wally, C. M. and L. D. Cameron (2017). "A Randomized-Controlled Trial of Social Norm Interventions to Increase Physical Activity." Annals of Behavioral Medicine 51(5): 642-651.	Electronic Database	Inclusion		Excluded: Does not meet inclusion criteria (assessed via full-text read)	Peng Sanying and Yuan Fang
Valle, C. G., M. A. Diamond, H. M. Heiling, A. M. Deal, D. P. Hales, B. T. Nezami, B. M. Pinto, J. G. LaRose, C. M. Rini and D. F. Tate (2023). "Effect of an mHealth intervention on physical activity outcomes among young adult cancer survivors: The IMPACT randomized controlled trial." Cancer 129(3): 461-472.	Electronic Database	Inclusion		Excluded: Does not meet inclusion criteria (assessed via full-text read)	Peng Sanying and Yuan Fang
Lev Arey, D., A. Blatt and T. Gutman (2022). "A Self-Determination Theory and Acceptance and Commitment Therapy-based intervention aimed at increasing adherence to physical activity." Front Psychol 13: 935702.	Electronic Database	Inclusion		Excluded: Does not meet inclusion criteria (assessed via full-text read)	Peng Sanying and Yuan Fang
Choi, S. M., K. W. R. Sum, F. L. E. Leung, T. Wallhead, K. Morgan, D. Milton, S. C. A. Ha and H. P. C. Sit (2020). "Effect of sport education on students’ perceived physical literacy, motivation, and physical activity levels in university required physical education: a cluster-randomized trial." Higher Education 81(6): 1137-1155.	Electronic Database	Inclusion		Excluded: Does not meet inclusion criteria (assessed via full-text read)	Peng Sanying and Yuan Fang
Cameron, D., T. Epton, P. Norman, P. Sheeran, P. R. Harris, T. L. Webb, S. A. Julious, A. Brennan, C. Thomas, A. Petroczi, D. Naughton and I. Shah (2015). "A theory-based online health behaviour intervention for new university students (U@Uni:LifeGuide): results from a repeat randomized controlled trial." Trials 16: 555.	Electronic Database	Inclusion		Excluded: Does not meet inclusion criteria (assessed via full-text read)	Peng Sanying and Yuan Fang
Belogianni, K., A. Ooms, A. Lykou, D. Nikoletou and H. Jayne Moir (2023). "An online game-based intervention using quizzes to improve nutrition and physical activity outcomes among university students." Health Education Journal 82(6): 636-650.	Electronic Database	Inclusion		Excluded: Does not meet inclusion criteria (assessed via full-text read)	Peng Sanying and Yuan Fang
Bedoya, E. A. P. and E. F. A. Velez (2019). "Effect of messages via email about the level of physical activity in a group of students of a university in Medellin-Colombia." Viref-Revista De Educacion Fisica 8(1): 33-47.	Electronic Database	Inclusion		Excluded: Does not meet inclusion criteria (assessed via full-text read)	Peng Sanying and Yuan Fang
Zheng, J. X., T. C. Tan, K. F. Zheng and T. Huang (2023). "Development of a 24-hour movement behaviors questionnaire (24HMBQ) for Chinese college students: validity and reliability testing." Bmc Public Health 23(1).	Electronic Database	Inclusion		Excluded: Does not meet inclusion criteria (assessed via full-text read)	Peng Sanying and Yuan Fang
Zhang, Z. J., Z. H. He, J. W. Qian, X. Qi and J. J. Tong (2023). "Relationship Between Mindfulness and Physical Activity in College Students: The Mediating Effect of Eudaimonic Well-Being." Perceptual and Motor Skills 130(2): 863-875.	Electronic Database	Inclusion		Excluded: Does not meet inclusion criteria (assessed via full-text read)	Peng Sanying and Yuan Fang
Zeng, M. L., S. Y. Chen, X. Y. Zhou, J. C. Zhang, X. Chen and J. Q. Sun (2022). "The relationship between physical exercise and mobile phone addiction among Chinese college students: Testing mediation and moderation effects." Frontiers in Psychology 13.	Electronic Database	Inclusion		Excluded: Does not meet inclusion criteria (assessed via full-text read)	Peng Sanying and Yuan Fang
Yan, Z., K. Finn and K. Breton (2020). "Does it Promote Physical Activity? College Students' Perceptions of Pokémon Go." Montenegrin Journal of Sports Science and Medicine 9(1): 5-10.	Electronic Database	Inclusion		Excluded: Does not meet inclusion criteria (assessed via full-text read)	Peng Sanying and Yuan Fang
Yan, Z., B. J. Cardinal and A. C. Acock (2015). "Understanding Chinese international college and university students' physical activity behavior." Journal of Sport and Health Science 4(2): 203-210.	Electronic Database	Inclusion		Excluded: Does not meet inclusion criteria (assessed via full-text read)	Peng Sanying and Yuan Fang
Woods, C., N. Mutrie and M. Scott (2002). "Physical activity intervention: a Transtheoretical Model-based intervention designed to help sedentary young adults become active." Health Education Research 17(4): 451-460.	Electronic Database	Inclusion		Excluded: Does not meet inclusion criteria (assessed via full-text read)	Peng Sanying and Yuan Fang
Washburn, R. A., D. J. Jacobsen, B. J. Sonko, J. O. Hill and J. E. Donnelly (2003). "The validity of the Stanford seven-day physical activity recall in young adults." Medicine and Science in Sports and Exercise 35(8): 1374-1380.	Electronic Database	Inclusion		Excluded: Does not meet inclusion criteria (assessed via full-text read)	Peng Sanying and Yuan Fang
Wang, Y., L. Taylor, M. Pearl and L. S. Chang (2004). "Effects of Tai Chi exercise on physical and mental health of college students." American Journal of Chinese Medicine 32(3): 453-459.	Electronic Database	Inclusion		Excluded: Does not meet inclusion criteria (assessed via full-text read)	Peng Sanying and Yuan Fang
Wang, Y., J. Tarbox, A. N. Chastain and M. J. Cameron (2020). "The effects of bilingual Acceptance and Commitment Training (ACT) on exercise in bilingual international university students." Journal of Contextual Behavioral Science 18: 1-8.	Electronic Database	Inclusion		Excluded: Does not meet inclusion criteria (assessed via full-text read)	Peng Sanying and Yuan Fang
Wang, K., Y. Yang, T. R. Zhang, Y. Y. Ouyang, B. Liu and J. Luo (2020). "The Relationship Between Physical Activity and Emotional Intelligence in College Students: The Mediating Role of Self-Efficacy." Frontiers in Psychology 11.	Electronic Database	Inclusion		Excluded: Does not meet inclusion criteria (assessed via full-text read)	Peng Sanying and Yuan Fang
Wang, J. L. (2019). "The association between physical fitness and physical activity among Chinese college students." Journal of American College Health 67(6): 602-609.	Electronic Database	Inclusion		Excluded: Does not meet inclusion criteria (assessed via full-text read)	Peng Sanying and Yuan Fang
VanKim, N. A. and T. F. Nelson (2013). "Vigorous Physical Activity, Mental Health, Perceived Stress, and Socializing Among College Students." American Journal of Health Promotion 28(1): 7-15.	Electronic Database	Inclusion		Excluded: Does not meet inclusion criteria (assessed via full-text read)	Peng Sanying and Yuan Fang
Valle, C. G., D. F. Tate, D. K. Mayer, M. Allicock and J. W. Cai (2015). "Exploring Mediators of Physical Activity in Young Adult Cancer Survivors: Evidence from a Randomized Trial of a Facebook-Based Physical Activity Intervention." Journal of Adolescent and Young Adult Oncology 4(1): 26-33.	Electronic Database	Inclusion		Excluded: Not focused on college students	Peng Sanying and Yuan Fang
Valle, C. G., D. F. Tate, D. K. Mayer, M. Allicock and J. W. Cai (2013). "A randomized trial of a Facebook-based physical activity intervention for young adult cancer survivors." Journal of Cancer Survivorship 7(3): 355-368.	Electronic Database	Inclusion		Excluded: Does not meet inclusion criteria (assessed via full-text read)	Peng Sanying and Yuan Fang
Valle, C. G. and D. F. Tate (2017). "Engagement of young adult cancer survivors within a Facebook-based physical activity intervention." Translational Behavioral Medicine 7(4): 667-679.	Electronic Database	Inclusion		Excluded: Does not meet inclusion criteria (assessed via full-text read)	Peng Sanying and Yuan Fang
Valle, C. G., B. M. Pinto, J. G. LaRose, M. Diamond, L. N. Horrell, B. T. Nezami, K. E. Hatley, E. M. Coffman, K. Polzien, D. P. Hales, A. M. Deal, C. M. Rini, D. L. Rosenstein and D. F. Tate (2021). "Promoting physical activity in young adult cancer survivors using mHealth and adaptive tailored feedback strategies: Design of the Improving Physical Activity after Cancer Treatment (IMPACT) randomi…	Electronic Database	Inclusion		Excluded: Does not meet inclusion criteria (assessed via full-text read)	Peng Sanying and Yuan Fang
Tully, M. A. and M. E. Cupples (2011). "UNISTEP (University Students Exercise and Physical Activity) Study: A Pilot Study of the Effects of Accumulating 10,000 Steps on Health and Fitness Among University Students." Journal of Physical Activity & Health 8(5): 663-667.	Electronic Database	Inclusion		Excluded: Does not meet inclusion criteria (assessed via full-text read)	Peng Sanying and Yuan Fang
Tian, J. N., H. Y. Yu and L. Austin (2022). "The Effect of Physical Activity on Anxiety: The Mediating Role of Subjective Well-Being and the Moderating Role of Gender." Psychology Research and Behavior Management 15: 3167-3178.	Electronic Database	Inclusion		Excluded: Does not meet inclusion criteria (assessed via full-text read)	Peng Sanying and Yuan Fang
Telleria-Aramburu, N., C. Sanchez, L. Ansotegui, A. M. Rocandio and M. Arroyo-Izaga (2015). "INFLUENCE OF SPORT PRACTICE AND PHYSICAL EXERCISE ON ANTHROPOMETRIC INDICATORS AND WEIGHT SATISFACTION IN MEN UNIVERSITY STUDENTS: A PILOT STUDY." Nutricion Hospitalaria 31(3): 1225-1231.	Electronic Database	Inclusion		Excluded: Does not meet inclusion criteria (assessed via full-text read)	Peng Sanying and Yuan Fang
Taylor, N., R. Lawton and M. Conner (2013). "Development and initial validation of the determinants of physical activity questionnaire." International Journal of Behavioral Nutrition and Physical Activity 10.	Electronic Database	Inclusion		Excluded: Does not meet inclusion criteria (assessed via full-text read)	Peng Sanying and Yuan Fang
Tayler, W. B., J. D. LeCheminant, J. Price and C. P. Tadje (2022). "The Effect of Wearable Activity Monitor Presence on Step Counts." American Journal of Health Behavior 46(4): 347-357.	Electronic Database	Inclusion		Excluded: Does not meet inclusion criteria (assessed via full-text read)	Peng Sanying and Yuan Fang
Suminski, R. R., R. Petosa, A. C. Utter and J. J. Zhang (2002). "Physical activity among ethnically diverse college students." Journal of American College Health 51(2): 75-80.	Electronic Database	Inclusion		Excluded: Does not meet inclusion criteria (assessed via full-text read)	Peng Sanying and Yuan Fang
Sultoni, K., L. R. Peralta and W. Cotton (2022). "Using a design-based research approach to develop a technology-supported physical education course to increase the physical activity levels of university students: Study protocol paper." Plos One 17(12).	Electronic Database	Inclusion		Excluded: Study protocol, no results	Peng Sanying and Yuan Fang
Slootmaker, S. M., M. Paw, A. J. Schuit, J. C. Seidell and W. van Mechelen (2005). "Promoting physical activity using an activity monitor and a tailored web- based advice: design of a randomized controlled trial ISRCTN93896459." Bmc Public Health 5.	Electronic Database	Inclusion		Excluded: Does not meet inclusion criteria (assessed via full-text read)	Peng Sanying and Yuan Fang
Shin, D. W., H. K. Joh, J. M. Yun, H. T. Kwon, H. Lee, H. Min, J. H. Shin, W. J. Chung, J. H. Park and B. Cho (2016). "Design and baseline characteristics of participants in the Enhancing Physical Activity and Reducing Obesity through Smartcare and Financial Incentives (EPAROSFI): A pilot randomized controlled trial." Contemp Clin Trials 47: 115-122.	Electronic Database	Inclusion		Excluded: Does not meet inclusion criteria (assessed via full-text read)	Peng Sanying and Yuan Fang
Shields, N., N. F. Taylor, E. Wee, D. Wollersheim, S. D. O'Shea and B. Fernhall (2013). "A community-based strength training programme increases muscle strength and physical activity in young people with Down syndrome: A randomised controlled trial." Research in Developmental Disabilities 34(12): 4385-4394.	Electronic Database	Inclusion		Excluded: Does not meet inclusion criteria (assessed via full-text read)	Peng Sanying and Yuan Fang
Ryuh, Y. J., C. C. Chen, Z. Pan, D. L. Gadke, L. Elmore-Staton, C. Y. Pan and A. Cosgriff (2019). "Promoting physical activity through exergaming in young adults with intellectual disabilities: a pilot study." International Journal of Developmental Disabilities.	Electronic Database	Inclusion		Excluded: Does not meet inclusion criteria (assessed via full-text read)	Peng Sanying and Yuan Fang
Rodriguez-Munoz, S., C. Corella, A. Abarca-Sos and J. Zaragoza (2017). "Validation of three short physical activity questionnaires with accelerometers among university students in Spain." Journal of Sports Medicine and Physical Fitness 57(12): 1660-1668.	Electronic Database	Inclusion		Excluded: Does not meet inclusion criteria (assessed via full-text read)	Peng Sanying and Yuan Fang
Ren, K., X. L. Liu, Y. J. Feng, C. Q. Li, D. D. Sun and K. Qiu (2021). "The Relationship between Physical Activity and Academic Procrastination in Chinese College Students: The Mediating Role of Self-Efficacy." International Journal of Environmental Research and Public Health 18(21).	Electronic Database	Inclusion		Excluded: Does not meet inclusion criteria (assessed via full-text read)	Peng Sanying and Yuan Fang
Rathonyi, G., K. Rathonyi-Odor, E. Bendikova and E. B. Baba (2019). "Wearable Activity Trackers Usage among University Students." European Journal of Contemporary Education 8(3): 600-612.	Electronic Database	Inclusion		Excluded: Does not meet inclusion criteria (assessed via full-text read)	Peng Sanying and Yuan Fang
Pritchard, T., A. Hansen, H. Grossman, M. Williams and S. Loomis (2019). "Analysis of the Sport Education Tactical Model in Badminton University Physical Activity Courses." Physical Educator-Us 76(3): 832-847.	Electronic Database	Inclusion		Excluded: Does not meet inclusion criteria (assessed via full-text read)	Peng Sanying and Yuan Fang
Priebe, C. S. and K. S. Spink (2012). "Using messages promoting descriptive norms to increase physical activity." Health Commun 27(3): 284-291.	Electronic Database	Inclusion		Excluded: Does not meet inclusion criteria (assessed via full-text read)	Peng Sanying and Yuan Fang
Plotnikoff, R. C., S. A. Costigan, R. L. Williams, M. J. Hutchesson, S. G. Kennedy, S. L. Robards, J. Allen, C. E. Collins, R. Callister and J. Germov (2015). "Effectiveness of interventions targeting physical activity, nutrition and healthy weight for university and college students: a systematic review and meta-analysis." International Journal of Behavioral Nutrition and Physical Activity 12.	Electronic Database	Inclusion		Excluded: Not an experimental study	Peng Sanying and Yuan Fang
Piirtola, M., J. Kaprio, K. Waller, K. Heikkila, M. Koskenvuo, P. Svedberg, K. Silventoinen, U. M. Kujala and A. Ropponen (2017). "Leisure-time physical inactivity and association with body mass index: a Finnish Twin Study with a 35-year follow-up." International Journal of Epidemiology 46(1): 116-127.	Electronic Database	Inclusion		Excluded: Does not meet inclusion criteria (assessed via full-text read)	Peng Sanying and Yuan Fang
Pfledderer, C. D., Y. Bai, T. A. Brusseau, R. D. Burns and J. L. King Jensen (2022). "Changes in college students' health behaviors and substance use after a brief wellness intervention during COVID-19." Prev Med Rep 26: 101743.	Electronic Database	Inclusion		Excluded: Does not meet inclusion criteria (assessed via full-text read)	Peng Sanying and Yuan Fang
Penglee, N., R. W. Christiana, R. A. Battista and E. Rosenberg (2019). "Smartphone Use and Physical Activity among College Students in Health Science-Related Majors in the United States and Thailand." International Journal of Environmental Research and Public Health 16(8).	Electronic Database	Inclusion		Excluded: Does not meet inclusion criteria (assessed via full-text read)	Peng Sanying and Yuan Fang
Patrick, H. and A. Canevello (2011). "Methodological overview of a self-determination theory-based computerized intervention to promote leisure-time physical activity." Psychology of Sport and Exercise 12(1): 13-19.	Electronic Database	Inclusion		Excluded: Does not meet inclusion criteria (assessed via full-text read)	Peng Sanying and Yuan Fang
Partridge, S. R., K. McGeechan, L. Hebden, K. Balestracci, A. T. Y. Wong, E. Denney-Wilson, M. F. Harris, P. Phongsavan, A. Bauman and M. Allman-Farinelli (2015). "Effectiveness of a mHealth Lifestyle Program With Telephone Support (TXT2BFiT) to Prevent Unhealthy Weight Gain in Young Adults: Randomized Controlled Trial." Jmir Mhealth and Uhealth 3(2).	Electronic Database	Inclusion		Excluded: Does not meet inclusion criteria (assessed via full-text read)	Peng Sanying and Yuan Fang
O'Donnell, S., G. W. Greene and B. Blissmer (2014). "The Effect of Goal Setting on Fruit and Vegetable Consumption and Physical Activity Level in a Web-Based Intervention." Journal of Nutrition Education and Behavior 46(6): 570-575.	Electronic Database	Inclusion		Excluded: Does not meet inclusion criteria (assessed via full-text read)	Peng Sanying and Yuan Fang
Numanoglu-Akbas, A., S. Suner-Keklik and H. Yakut (2020). "Investigation of the relationship between smart phone addiction and physical activity in university students." Baltic Journal of Health and Physical Activity 12: 63-73.	Electronic Database	Inclusion		Excluded: Does not meet inclusion criteria (assessed via full-text read)	Peng Sanying and Yuan Fang
Nascimento-Ferreira, M. V., A. C. A. Rosa, J. C. Azevedo, A. R. D. Santos, K. De Araujo-Moura and K. A. Ferreira (2022). "Psychometric Properties of the Online International Physical Activity Questionnaire in College Students." International Journal of Environmental Research and Public Health 19(22).	Electronic Database	Inclusion		Excluded: Does not meet inclusion criteria (assessed via full-text read)	Peng Sanying and Yuan Fang
Molloy, G. J., D. Dixon, M. Hamer and F. F. Sniehotta (2010). "Social support and regular physical activity: Does planning mediate this link?" British Journal of Health Psychology 15: 859-870.	Electronic Database	Inclusion		Excluded: Does not meet inclusion criteria (assessed via full-text read)	Peng Sanying and Yuan Fang
Mendoza, J. A., K. S. Baker, M. A. Moreno, K. Whitlock, M. Abbey-Lambertz, A. Waite, T. Colburn and E. J. Chow (2017). "A Fitbit and Facebook mHealth intervention for promoting physical activity among adolescent and young adult childhood cancer survivors: A pilot study." Pediatric Blood & Cancer 64(12).	Electronic Database	Inclusion		Excluded: Not focused on college students	Peng Sanying and Yuan Fang
Martinez-Avila, W. D., G. Sanchez-Delgado, F. M. Acosta, L. Jurado-Fasoli, P. Oustric, I. Labayen, J. E. Blundell and J. R. Ruiz (2020). "Eating Behavior, Physical Activity and Exercise Training: A Randomized Controlled Trial in Young Healthy Adults." Nutrients 12(12).	Electronic Database	Inclusion		Excluded: Does not meet inclusion criteria (assessed via full-text read)	Peng Sanying and Yuan Fang
Mailey, E. L., T. R. Wojcicki, R. W. Motl, L. Hu, D. R. Strauser, K. D. Collins and E. McAuley (2010). "Internet-delivered physical activity intervention for college students with mental health disorders: a randomized pilot trial." Psychol Health Med 15(6): 646-659.	Electronic Database	Inclusion		Excluded: Does not meet inclusion criteria (assessed via full-text read)	Peng Sanying and Yuan Fang
Lyons, E. J., D. F. Tate, D. S. Ward, K. M. Ribisl, J. M. Bowling and S. Kalyanaraman (2012). "Do motion controllers make action video games less sedentary? A randomized experiment." J Obes 2012: 852147.	Electronic Database	Inclusion		Excluded: Does not meet inclusion criteria (assessed via full-text read)	Peng Sanying and Yuan Fang
Ly, H. and J. D. Irwin (2019). "Designing effective point-of-choice prompts to promote active transportation and staircase use at a Canadian University." Journal of American College Health 67(3): 215-223.	Electronic Database	Inclusion		Excluded: Does not meet inclusion criteria (assessed via full-text read)	Peng Sanying and Yuan Fang
Lu, Y. N., H. D. Wiltshire, J. S. Baker, Q. J. Wang and S. S. Ying (2023). "Associations between dairy consumption, physical activity, and blood pressure in Chinese young women." Frontiers in Nutrition 10.	Electronic Database	Inclusion		Excluded: Does not meet inclusion criteria (assessed via full-text read)	Peng Sanying and Yuan Fang
Liu, H. and X. Dai (2017). "Correlation between physical activity and self-efficacy in Chinese university students." Revista De Psicologia Del Deporte 26: 110-114.	Electronic Database	Inclusion		Excluded: Does not meet inclusion criteria (assessed via full-text read)	Peng Sanying and Yuan Fang
Li, L. and J. B. Meng (2023). "Network effects on physical activity through interpersonal vs. masspersonal communication with the core and acquaintance networks." Computers in Human Behavior 141.	Electronic Database	Inclusion		Excluded: Does not meet inclusion criteria (assessed via full-text read)	Peng Sanying and Yuan Fang
Li, K. K. and C. H. Y. Lee (2021). "Physical activity promotion: precise matching of message frames and affect types." Psychology & Health 36(1): 78-95.	Electronic Database	Inclusion		Excluded: Does not meet inclusion criteria (assessed via full-text read)	Peng Sanying and Yuan Fang
Leyton-Roman, M., C. Cordon and R. Jimenez-Castuera (2021). "ANALYSIS OF PHYSICAL ACTIVITY AND LIFESTYLES AMONG UNIVERSITY STUDENTS." Revista Internacional De Medicina Y Ciencias De La Actividad Fisica Y Del Deporte 21(81): 175-195.	Electronic Database	Inclusion		Excluded: Does not meet inclusion criteria (assessed via full-text read)	Peng Sanying and Yuan Fang
Lemoyne, J., P. Valois and W. Wittman (2016). "Analyzing Exercise Behaviors during the College Years: Results from Latent Growth Curve Analysis." Plos One 11(4).	Electronic Database	Inclusion		Excluded: Does not meet inclusion criteria (assessed via full-text read)	Peng Sanying and Yuan Fang
Lemoyne, J. and P. Valois (2014). "Predictors of the practice of physical activity among college students." Canadian Journal of Behavioural Science-Revue Canadienne Des Sciences Du Comportement 46(2): 262-274.	Electronic Database	Inclusion		Excluded: Does not meet inclusion criteria (assessed via full-text read)	Peng Sanying and Yuan Fang
Lee, R. L. T. and A. Loke (2005). "Health-promoting behaviors and psychosocial well-being of university students in Hong Kong." Public Health Nursing 22(3): 209-220.	Electronic Database	Inclusion		Excluded: Does not meet inclusion criteria (assessed via full-text read)	Peng Sanying and Yuan Fang
Lee, A. M., S. Hojjatinia, J. B. Courtney, D. Brunke-Reese, S. Hojjatinia, C. M. Lagoa and D. E. Conroy (2023). "Motivational Message Framing Effects on Physical Activity Dynamics in a Digital Messaging Intervention: Secondary Analysis." Jmir Formative Research 7.	Electronic Database	Inclusion		Excluded: Does not meet inclusion criteria (assessed via full-text read)	Peng Sanying and Yuan Fang
Learman, L. A. (2017). "Effect of Wearable Technology Combined With a Lifestyle Intervention on Long-term Weight Loss: The IDEA Randomized Clinical Trial." Obstetrical & Gynecological Survey 72(1): 27-28.	Electronic Database	Inclusion		Excluded: Focus on technology, not PA intervention	Peng Sanying and Yuan Fang
Lau, P. W. C., J. J. Wang, L. L. Ransdell and L. Shi (2022). "The effectiveness of Facebook as a social network intervention to increase physical activity in Chinese young adults." Front Public Health 10: 912327.	Electronic Database	Inclusion		Excluded: Does not meet inclusion criteria (assessed via full-text read)	Peng Sanying and Yuan Fang
Kwan, M. Y. W., S. R. Bray and K. A. M. Ginis (2009). "Predicting Physical Activity of First-Year University Students: An Application of the Theory of Planned Behavior." Journal of American College Health 58(1): 45-52.	Electronic Database	Inclusion		Excluded: Does not meet inclusion criteria (assessed via full-text read)	Peng Sanying and Yuan Fang
Kim, S. H., M. J. Kim, S. H. Kim, S. Y. Kim, C. T. Park and J. Y. Bang (2019). "Effectiveness of Health Promotion Program Using Action Planning Strategy for Young Adults." Journal of Korean Academy of Nursing 49(4): 461-471.	Electronic Database	Inclusion		Excluded: Does not meet inclusion criteria (assessed via full-text read)	Peng Sanying and Yuan Fang
Kim, G. S., C. Y. Lee, I. S. Kim, T. H. Lee, E. Cho, H. Lee, L. L. McCreary and S. H. Kim (2015). "Dyadic Effects of Individual and Friend on Physical Activity in College Students." Public Health Nursing 32(5): 430-439.	Electronic Database	Inclusion		Excluded: Does not meet inclusion criteria (assessed via full-text read)	Peng Sanying and Yuan Fang
Jiang, W. N., J. Luo and H. N. Guan (2021). "Gender Difference in the Relationship of Physical Activity and Subjective Happiness Among Chinese University Students." Frontiers in Psychology 12.	Electronic Database	Inclusion		Excluded: Does not meet inclusion criteria (assessed via full-text read)	Peng Sanying and Yuan Fang
Jakicic, J. M., W. C. King, M. D. Marcus, K. K. Davis, D. Helsel, A. D. Rickman, B. B. Gibbs, R. J. Rogers, A. Wahed and S. H. Belle (2015). "Short-Term Weight Loss with Diet and Physical Activity in Young Adults: The IDEA Study." Obesity 23(12): 2385-2397.	Electronic Database	Inclusion		Excluded: Does not meet inclusion criteria (assessed via full-text read)	Peng Sanying and Yuan Fang
Jakicic, J. M., K. K. Davis, R. J. Rogers, W. C. King, M. D. Marcus, D. Helsel, A. D. Rickman, A. S. Wahed and S. H. Belle (2016). "Effect of Wearable Technology Combined With a Lifestyle Intervention on Long-term Weight Loss The IDEA Randomized Clinical Trial." Jama-Journal of the American Medical Association 316(11): 1161-1171.	Electronic Database	Inclusion		Excluded: Focus on technology, not PA intervention	Peng Sanying and Yuan Fang
Irwin, J. D. (2007). "The prevalence of physical activity maintenance in a sample of university students: A longitudinal study." Journal of American College Health 56(1): 37-41.	Electronic Database	Inclusion		Excluded: Does not meet inclusion criteria (assessed via full-text read)	Peng Sanying and Yuan Fang
Irwin, J. D. (2004). "Prevalence of university students' sufficient physical activity: A systematic review." Perceptual and Motor Skills 98(3): 927-943.	Electronic Database	Inclusion		Excluded: Not an experimental study	Peng Sanying and Yuan Fang
Huang, X. X., X. Q. Wang, J. Hu, Y. N. Xue, Y. Y. Wei, Y. H. Wan, X. B. Song, R. Wang, B. Zhang, J. Fang and S. C. Zhang (2021). "Inadequate Mental Health Literacy and Insufficient Physical Activity Potentially Increase the Risks of Anxiety and Depressive Symptoms in Chinese College Students." Frontiers in Psychiatry 12.	Electronic Database	Inclusion		Excluded: Does not meet inclusion criteria (assessed via full-text read)	Peng Sanying and Yuan Fang
Hojjatinia, S., A. M. Lee, S. Hojjatinia, C. M. Lagoa, D. Brunke-Reese and D. E. Conroy (2022). "Physical Activity Dynamics During a Digital Messaging Intervention Changed After the Pandemic Declaration." Annals of Behavioral Medicine 56(11): 1188-1198.	Electronic Database	Inclusion		Excluded: Does not meet inclusion criteria (assessed via full-text read)	Peng Sanying and Yuan Fang
Hernandez-Jana, S., T. Huber-Perez, X. Palma-Leal, P. Guerrero-Ibacache, V. Campos-Nunez, J. P. Zavala-Crichton, C. Jorquera-Aguilera, K. P. Sadarangani, F. Rodriguez-Rodriguez and C. Cristi-Montero (2020). "Effect of a Single Nutritional Intervention Previous to a Critical Period of Fat Gain in University Students with Overweight and Obesity: A Randomized Controlled Trial." International Journal…	Electronic Database	Inclusion		Excluded: Focus on nutrition, not PA intervention	Peng Sanying and Yuan Fang
Hermassi, S., L. D. Hayes, A. Salman, N. E. M. Sanal-Hayes, E. Abassi, L. Al-Kuwari, N. Aldous, N. Musa, A. Alyafei, E. Bouhafs and R. Schwesig (2021). "Physical Activity, Sedentary Behavior, and Satisfaction With Life of University Students in Qatar: Changes During Confinement Due to the COVID-19 Pandemic." Frontiers in Psychology 12.	Electronic Database	Inclusion		Excluded: Does not meet inclusion criteria (assessed via full-text read)	Peng Sanying and Yuan Fang
Hein, A. P., M. A. D. Duarte, G. D. Cunha and R. D. Voser (2023). "Body image, level of physical activity and nutritional status of physical education college students." Rbne-Revista Brasileira De Nutricao Esportiva 17(103): 109-118.	Electronic Database	Inclusion		Excluded: Does not meet inclusion criteria (assessed via full-text read)	Peng Sanying and Yuan Fang
Griban, G. P., O. B. Mekhed, B. S. Semeniv, O. V. Khurtenko, V. O. Koval, T. M. Khliebnikova and T. S. Skyrda (2022). "Technology of Increasing Physical Activity of University Students." Acta Balneologica 64(5): 451-456.	Electronic Database	Inclusion		Excluded: Does not meet inclusion criteria (assessed via full-text read)	Peng Sanying and Yuan Fang
Grasdalsmoen, M., H. R. Eriksen, K. J. Lonning and B. Sivertsen (2020). "Physical exercise, mental health problems, and suicide attempts in university students." Bmc Psychiatry 20(1).	Electronic Database	Inclusion		Excluded: Does not meet inclusion criteria (assessed via full-text read)	Peng Sanying and Yuan Fang
Gonzalez Corre, C. H., A. M. Gonzalez Correa, D. M. Munoz Perez and C. Dussan Luberth (2021). "Brief intervention on the consumption of fruits and vegetables and physical activity in university students." Nutricion Clinica Y Dietetica Hospitalaria 41(4): 68-75.	Electronic Database	Inclusion		Excluded: Does not meet inclusion criteria (assessed via full-text read)	Peng Sanying and Yuan Fang
Ge, Y. J., S. M. Xin, D. C. Luan, Z. L. Zou, M. T. Liu, X. Bai and Q. Gao (2019). "Association of physical activity, sedentary time, and sleep duration on the health-related quality of life of college students in Northeast China." Health and Quality of Life Outcomes 17.	Electronic Database	Inclusion		Excluded: Does not meet inclusion criteria (assessed via full-text read)	Peng Sanying and Yuan Fang
Gawel-Dabrowska, D., J. Einhorn, K. Poltyn-Zaradna and K. Zatonska (2016). "A physical activity assessment of Wroclaw Medical University students with IPAQ - long questionnaire: a cross sectional study." Family Medicine and Primary Care Review 18(1): 12-18.	Electronic Database	Inclusion		Excluded: Does not meet inclusion criteria (assessed via full-text read)	Peng Sanying and Yuan Fang
Dubash, S. D. and M. H. Schafer (2023). "Social Network Negativity and Physical Activity: New Longitudinal Evidence for Young and Older Adults 2015-2018." Research Quarterly for Exercise and Sport.	Electronic Database	Inclusion		Excluded: Does not meet inclusion criteria (assessed via full-text read)	Peng Sanying and Yuan Fang
Dinger, M. K., D. R. Brittain, H. M. O'Mara, B. M. Peterson, K. C. Hall, M. K. Hadley and T. A. Sharp (2018). "The Relationship Between Physical Activity and Binge Drinking Among College Students: A Qualitative Investigation." American Journal of Health Education 49(1): 33-39.	Electronic Database	Inclusion		Excluded: Qualitative study, not an intervention	Peng Sanying and Yuan Fang
Dinger, M. K., D. R. Brittain and S. R. Hutchinson (2014). "Associations Between Physical Activity and Health-Related Factors in a National Sample of College Students." Journal of American College Health 62(1): 67-74.	Electronic Database	Inclusion		Excluded: Does not meet inclusion criteria (assessed via full-text read)	Peng Sanying and Yuan Fang
Dinger, M. K., T. K. Behrens and J. L. Han (2006). "Validity and Reliability of the International Physical Activity Questionnaire in College Students." American Journal of Health Education 37(6): 337-343.	Electronic Database	Inclusion		Excluded: Does not meet inclusion criteria (assessed via full-text read)	Peng Sanying and Yuan Fang
Deforche, B., D. Van Dyck, T. Deliens and I. De Bourdeaudhuij (2015). "Changes in weight, physical activity, sedentary behaviour and dietary intake during the transition to higher education: a prospective study." International Journal of Behavioral Nutrition and Physical Activity 12.	Electronic Database	Inclusion		Excluded: Does not meet inclusion criteria (assessed via full-text read)	Peng Sanying and Yuan Fang
Cotten, E. and H. Prapavessis (2016). "Increasing Nonsedentary Behaviors in University Students Using Text Messages: Randomized Controlled Trial." Jmir Mhealth and Uhealth 4(3).	Electronic Database	Inclusion		Excluded: Does not meet inclusion criteria (assessed via full-text read)	Peng Sanying and Yuan Fang
Bania, T. A., K. J. Dodd, R. J. Baker, H. K. Graham and N. F. Taylor (2016). "The effects of progressive resistance training on daily physical activity in young people with cerebral palsy: a randomised controlled trial." Disability and Rehabilitation 38(7): 620-626.	Electronic Database	Inclusion		Excluded: Includes individuals with disabilities or mental disorders	Peng Sanying and Yuan Fang
Bailey, C. P., M. Lowry, M. A. Napolitano, M. T. Hoban, C. Kukich and F. M. Perna (2023). "Associations Between College/University Physical Activity Requirements and Student Physical Activity." Research Quarterly for Exercise and Sport 94(2): 485-492.	Electronic Database	Inclusion		Excluded: Does not meet inclusion criteria (assessed via full-text read)	Peng Sanying and Yuan Fang
Al Ali, N. M., E. Alkhateeb, D. Jaradat, M. Bashtawi and D. L. Chapman (2021). "Social media use among university students in Jordan and its impact on left-to-right marktheir dietary left-to-right markhabits and physical activity." Cogent Education 8(1).	Electronic Database	Inclusion		Excluded: Does not meet inclusion criteria (assessed via full-text read)	Peng Sanying and Yuan Fang
Zhi, X. X., M. Xie, Y. C. Zeng, J. E. Liu and A. S. K. Cheng (2019). "Effects of Exercise Intervention on Quality of Life in Adolescent and Young Adult Cancer Patients and Survivors: A Meta-Analysis." Integrative Cancer Therapies 18.	Electronic Database	Inclusion		Excluded: Not focused on college students	Peng Sanying and Yuan Fang
Zhang, Z. Y., C. J. Jin and J. Zhang (2021). "A META-ANALYSIS OF THE EFFECTS OF PHYSICAL ACTIVITY INTERVENTION ON ANXIETY AND DEPRESSION IN CHINESE COLLEGE STUDENTS." Psychiatria Danubina 33: S395-S403.	Electronic Database	Inclusion		Excluded: Includes individuals with disabilities or mental disorders	Peng Sanying and Yuan Fang
Whatnall, M. C., T. Sharkey, M. J. Hutchesson, R. L. Haslam, A. Bezzina, C. E. Collins and L. M. Ashton (2021). "Effectiveness of interventions and behaviour change techniques for improving physical activity in young adults: A systematic review and meta-analysis." J Sports Sci 39(15): 1754-1771.	Electronic Database	Inclusion		Excluded: Not an experimental study	Peng Sanying and Yuan Fang
Tafireyi, C. G. S. and J. M. Grace (2022). "The physical activity and health promotion activities of global university students: a review of reviews." Global Health Promotion 29(4): 63-73.	Electronic Database	Inclusion		Excluded: Does not meet inclusion criteria (assessed via full-text read)	Peng Sanying and Yuan Fang
Sultoni, K., L. Peralta and W. Cotton (2021). "Technology-Supported University Courses for Increasing University Students' Physical Activity Levels: A Systematic Review and Set of Design Principles for Future Practice." International Journal of Environmental Research and Public Health 18(11).	Electronic Database	Inclusion		Excluded: Not an experimental study	Peng Sanying and Yuan Fang
Shahane, V., A. Kilyk and S. M. Srinivasan (2023). "Effects of physical activity and exercise-based interventions in young adults with autism spectrum disorder: A systematic review." Autism.	Electronic Database	Inclusion		Excluded: Not an experimental study	Peng Sanying and Yuan Fang
Pfisterer, J., C. Rausch, D. Wohlfarth, P. Bachert, D. Jekauc and K. Wunsch (2022). "Effectiveness of Physical-Activity-Based Interventions Targeting Overweight and Obesity among University Students-A Systematic Review." International Journal of Environmental Research and Public Health 19(15).	Electronic Database	Inclusion		Excluded: Not an experimental study	Peng Sanying and Yuan Fang
Pengpid, S., K. Peltzer, H. K. Kassean, J. P. Tsala Tsala, V. Sychareun and F. Muller-Riemenschneider (2015). "Physical inactivity and associated factors among university students in 23 low-, middle- and high-income countries." Int J Public Health 60(5): 539-549.	Electronic Database	Inclusion		Excluded: Does not meet inclusion criteria (assessed via full-text read)	Peng Sanying and Yuan Fang
Pengpid, S. and K. Peltzer (2020). "Physical activity correlates in binge drinking university students from 24 countries." Journal of Human Behavior in the Social Environment 30(7): 809-815.	Electronic Database	Inclusion		Excluded: Does not meet inclusion criteria (assessed via full-text read)	Peng Sanying and Yuan Fang
Pengpid, S. and K. Peltzer (2019). "Sedentary Behaviour, Physical Activity and Life Satisfaction, Happiness and Perceived Health Status in University Students from 24 Countries." Int J Environ Res Public Health 16(12).	Electronic Database	Inclusion		Excluded: Does not meet inclusion criteria (assessed via full-text read)	Peng Sanying and Yuan Fang
Peng, S. Y., A. T. Othman, A. Z. Khairani, Z. Zhou, X. G. Zhou, F. Yuan and J. H. Liang (2023). "Meta-Analysis of Implementation Intentions Interventions in Promoting Physical Activity among University Students." Sustainability 15(16).	Electronic Database	Inclusion		Excluded: Not an experimental study	Peng Sanying and Yuan Fang
Peng, S., F. Yuan, A. T. Othman, X. Zhou, G. Shen and J. Liang (2022). "The Effectiveness of E-Health Interventions Promoting Physical Activity and Reducing Sedentary Behavior in College Students: A Systematic Review and Meta-Analysis of Randomized Controlled Trials." Int J Environ Res Public Health 20(1).	Electronic Database	Inclusion		Excluded: Not an experimental study	Peng Sanying and Yuan Fang
Peng, S., A. T. Othman, A. Z. Khairani, G. Zeng, Z. Xiaogang and Y. Fang (2023). "Effectiveness of pedometer- and accelerometer-based interventions in improving physical activity and health-related outcomes among college students: A systematic review and meta-analysis." Digit Health 9: 20552076231188213.	Electronic Database	Inclusion		Excluded: Not an experimental study	Peng Sanying and Yuan Fang
Pan, M. Z., B. B. Ying, Y. N. Lai and G. Kuan (2022). "Status and Influencing Factors of Physical Exercise among College Students in China: A Systematic Review." International Journal of Environmental Research and Public Health 19(20).	Electronic Database	Inclusion		Excluded: Not an experimental study	Peng Sanying and Yuan Fang
Mena, G. P., G. I. Mielke and W. J. Brown (2019). "The effect of physical activity on reproductive health outcomes in young women: a systematic review and meta-analysis." Human Reproduction Update 25(5): 542-564.	Electronic Database	Inclusion		Excluded: Not an experimental study	Peng Sanying and Yuan Fang
McIntosh, J. R. D., S. Jay, N. Hadden and P. J. Whittaker (2017). "Do E-health interventions improve physical activity in young people: a systematic review." Public Health 148: 140-148.	Electronic Database	Inclusion		Excluded: Not an experimental study	Peng Sanying and Yuan Fang
Maselli, M., P. B. Ward, E. Gobbi and A. Carraro (2018). "Promoting Physical Activity Among University Students: A Systematic Review of Controlled Trials." American Journal of Health Promotion 32(7): 1602-1612.	Electronic Database	Inclusion		Excluded: Not an experimental study	Peng Sanying and Yuan Fang
Marin, T. S., C. Kourbelis, J. Foote, P. Newman, A. Brown, M. Daniel, N. T. Coffee, S. J. Nicholls, A. Ganesan, V. L. Versace, H. Beks, C. A. Haedtke, R. A. Clark and Nhmrc (2019). "Examining adherence to activity monitoring devices to improve physical activity in adults with cardiovascular disease: A systematic review." European Journal of Preventive Cardiology 26(4): 382-397.	Electronic Database	Inclusion		Excluded: Not an experimental study	Peng Sanying and Yuan Fang
Lynch, J., G. O'Donoghue and C. L. Peiris (2022). "Classroom Movement Breaks and Physically Active Learning Are Feasible, Reduce Sedentary Behaviour and Fatigue, and May Increase Focus in University Students: A Systematic Review and Meta-Analysis." International Journal of Environmental Research and Public Health 19(13).	Electronic Database	Inclusion		Excluded: Not an experimental study	Peng Sanying and Yuan Fang
Luo, Q. Y., P. Zhang, Y. J. Liu, X. J. Ma and G. Jennings (2022). "Intervention of Physical Activity for University Students with Anxiety and Depression during the COVID-19 Pandemic Prevention and Control Period: A Systematic Review and Meta-Analysis." International Journal of Environmental Research and Public Health 19(22).	Electronic Database	Inclusion		Excluded: Includes individuals with disabilities or mental disorders	Peng Sanying and Yuan Fang
Lee, J. E., N. Zeng, Y. Oh, D. H. Lee and Z. Gao (2021). "Effects of Pokemon GO on Physical Activity and Psychological and Social Outcomes: A Systematic Review." Journal of Clinical Medicine 10(9).	Electronic Database	Inclusion		Excluded: Not an experimental study	Peng Sanying and Yuan Fang
Lee, A. M., S. Chavez, J. Bian, L. A. Thompson, M. J. Gurka, V. G. Williamson and F. Modave (2019). "Efficacy and Effectiveness of Mobile Health Technologies for Facilitating Physical Activity in Adolescents: Scoping Review." Jmir Mhealth and Uhealth 7(2).	Electronic Database			Excluded: Not focused on college students	Peng Sanying and Yuan Fang
Kopp, L. M., Z. Gastelum, C. H. Guerrero, C. L. Howe, P. Hingorani and M. Hingle (2017). "Lifestyle behavior interventions delivered using technology in childhood, adolescent, and young adult cancer survivors: A systematic review." Pediatric Blood & Cancer 64(1): 13-17.	Electronic Database			Excluded: Not focused on college students	Peng Sanying and Yuan Fang
Kim, H. N. and K. Seo (2020). "Smartphone-Based Health Program for Improving Physical Activity and Tackling Obesity for Young Adults: A Systematic Review and Meta-Analysis." International Journal of Environmental Research and Public Health 17(1).	Electronic Database			Excluded: Not an experimental study	Peng Sanying and Yuan Fang
Kamijo, K. and Y. Takeda (2010). "Regular physical activity improves executive function during task switching in young adults." International Journal of Psychophysiology 75(3): 304-311.	Electronic Database			Excluded: Does not meet inclusion criteria (assessed via abstract/title)	Peng Sanying and Yuan Fang
Kamijo, K., Y. Nishihira and T. Higashiura (2009). "EFFECTS OF EXERCISE INTENSITY AND PHYSICAL ACTIVITY LEVELS ON THE BRAIN AND COGNITION." Japanese Journal of Physical Fitness and Sports Medicine 58(1): 63-72.	Electronic Database			Excluded: Does not meet inclusion criteria (assessed via abstract/title)	Peng Sanying and Yuan Fang
Javier Aliaga, D. J., M. A. Miranda Flores, J. Saintila and M. L. Gamarra Camacho (2021). "Correlation between physical activity, body fat and BMI in university students: a cross-sectional study." Nutricion Clinica Y Dietetica Hospitalaria 41(4): 112-118.	Electronic Database			Excluded: Cross-sectional or observational study, no intervention	Peng Sanying and Yuan Fang
Hynes, J. and M. Block (2022). "Effects of Physical Activity on Social, Behavioral, and Cognitive Skills in Children and Young Adults with Autism Spectrum Disorder: a Systematic Review of the Literature." Review Journal of Autism and Developmental Disorders.	Electronic Database			Excluded: Includes individuals with disabilities or mental disorders	Peng Sanying and Yuan Fang
Garcia-Alvarez, D. and R. Faubel (2020). "Strategies and Measurement Tools in Physical Activity Promotion Interventions in the University Setting: A Systematic Review." International Journal of Environmental Research and Public Health 17(18).	Electronic Database			Excluded: Not an experimental study	Peng Sanying and Yuan Fang
Favieri, F., M. N. French, M. Casagrande and E. Y. Chen (2021). "Physical activity interventions have a moderate effect in increasing physical activity in university students-a meta-analysis." Journal of American College Health.	Electronic Database			Excluded: Not an experimental study	Peng Sanying and Yuan Fang
Dogra, S., L. MacIntosh, C. O'Neill, C. D'Silva, H. Shearer, K. Smith and P. Cote (2018). "The association of physical activity with depression and stress among post-secondary school students: A systematic review." Mental Health and Physical Activity 14: 146-156.	Electronic Database			Excluded: Includes individuals with disabilities or mental disorders	Peng Sanying and Yuan Fang
de Sousa, A. F. M., A. R. Medeiros, S. Del Rosso, M. Stults-Kolehmainen and D. A. Boullosa (2019). "The influence of exercise and physical fitness status on attention: a systematic review." International Review of Sport and Exercise Psychology 12(1): 202-234.	Electronic Database			Excluded: Not an experimental study	Peng Sanying and Yuan Fang
Crowder, S. L., A. W. Buro and M. Stern (2022). "Physical activity interventions in pediatric, adolescent, and young adult cancer survivors: a systematic review." Supportive Care in Cancer 30(6): 4635-4649.	Electronic Database			Excluded: Not focused on college students	Peng Sanying and Yuan Fang
Coletta, A. M., S. K. Peterson, L. A. Gatus, K. J. Krause, S. M. Schembre, S. C. Gilchrist, B. Arun, Y. N. You, M. A. Rodriguez-Bigas, L. L. Strong, K. R. H. Lu and K. Basen-Engquist (2020). "Diet, weight management, physical activity and Ovarian & Breast Cancer Risk in women with BRCA1/2 pathogenic Germline gene variants: systematic review." Hereditary Cancer in Clinical Practice 18(1).	Electronic Database			Excluded: Not an experimental study	Peng Sanying and Yuan Fang
Christopherson, U., S. J. Wells, N. Parker, E. J. Lyons, M. D. Swartz, A. Blozinski, K. Basen-Engquist, S. Peterson and M. C. Swartz (2022). "Use of active video games with or without videoconferencing on health outcomes in adolescent and young adult cancer survivors: a systematic review." Journal of Cancer Survivorship 16(4): 714-727.	Electronic Database			Excluded: Not focused on college students	Peng Sanying and Yuan Fang
Chandeying, N. and T. Thongseiratch (2021). "Online Interventions to Improve Mental Health of Pediatric, Adolescent, and Young Adult Cancer Survivors: A Systematic Review and Meta-Analysis." Frontiers in Psychiatry 12.	Electronic Database			Excluded: Not focused on college students	Peng Sanying and Yuan Fang
Buizza, C., L. Bazzoli and A. Ghilardi (2022). "Changes in College Students Mental Health and Lifestyle During the COVID-19 Pandemic: A Systematic Review of Longitudinal Studies." Adolescent Research Review 7(4): 537-550.	Electronic Database			Excluded: Not focused on college students	Peng Sanying and Yuan Fang
Bradford, N. K. and R. J. Chan (2017). "Health promotion and psychological interventions for adolescent and young adult cancer survivors: A systematic literature review." Cancer Treatment Reviews 55: 57-70.	Electronic Database			Excluded: Not focused on college students	Peng Sanying and Yuan Fang
Bieleke, M., W. Wolff, C. Englert and P. M. Gollwitzer (2021). "If-Then Planning in Sports A Scoping Review." Zeitschrift Fur Sportpsychologie 28(3): 109-120.	Electronic Database			Excluded: Does not meet inclusion criteria (assessed via abstract/title)	Peng Sanying and Yuan Fang
Belogianni, K. and C. Baldwin (2019). "Types of Interventions Targeting Dietary, Physical Activity, and Weight-Related Outcomes among University Students: A Systematic Review of Systematic Reviews." Advances in Nutrition 10(5): 848-863.	Electronic Database			Excluded: Not an experimental study	Peng Sanying and Yuan Fang
Bailey, C. P., S. Sharma, C. D. Economos, E. Hennessy, C. Simon and D. P. Hatfield (2020). "College campuses' influence on student weight and related behaviours: A review of observational and intervention research." Obesity Science & Practice 6(6): 694-707.	Electronic Database			Excluded: Cross-sectional or observational study, no intervention	Peng Sanying and Yuan Fang
Wibowo, R. A., M. Sofyana and D. Agustiningsih (2022). "Applying the behavior change wheel to identify pandemic-related attitudes and feelings about physical activity as predictors of physical activity level among university students in Indonesia during the COVID-19 pandemic." Frontiers in Education 7.	Electronic Database			Excluded: Does not meet inclusion criteria (assessed via abstract/title)	Peng Sanying and Yuan Fang
Wibowo, R. A., P. Kelly and G. Baker (2020). "The effect of smartphone application interventions on physical activity level among university/college students: a systematic review protocol." Physical Therapy Reviews 25(2): 135-142.	Electronic Database			Excluded: Not an experimental study	Peng Sanying and Yuan Fang
Bolotova, M. I., M. A. Ermakova and S. S. Korovin (2022). "PROMOTING PHYSICAL EDUCATION VALUES IN THE DIGITAL ENVIRONMENT OF A UNIVERSITY." Human Sport Medicine 22(1): 82-88.	Electronic Database			Excluded: Does not meet inclusion criteria (assessed via abstract/title)	Peng Sanying and Yuan Fang
Bai, Y., W. E. Copeland, R. Burns, H. Nardone, V. Devadanam, J. Rettew and J. Hudziak (2022). "Ecological Momentary Assessment of Physical Activity and Wellness Behaviors in College Students Throughout a School Year: Longitudinal Naturalistic Study." Jmir Public Health and Surveillance 8(1).	Electronic Database			Excluded: Does not meet inclusion criteria (assessed via abstract/title)	Peng Sanying and Yuan Fang
Zymbal, V., K. F. Janz and F. Baptista (2017). "Sexual dimorphism in bone-muscle relationship in young adults." Journal of Sports Sciences 35(24): 2433-2438.	Electronic Database			Excluded: Does not meet inclusion criteria (assessed via abstract/title)	Peng Sanying and Yuan Fang
Zwack, C. C., R. McDonald, A. Tursunalieva, G. W. Lambert and E. A. Lambert (2022). "Exploration of diet, physical activity, health knowledge and the cardiometabolic profile of young adults with intellectual disability." Journal of Intellectual Disability Research 66(6): 517-532.	Electronic Database			Excluded: Includes individuals with disabilities or mental disorders	Peng Sanying and Yuan Fang
Zurita-Ortega, F., S. S. Roman-Mata, R. Chacon-Cuberos, M. Castro-Sanchez and J. J. Muros (2018). "Adherence to the Mediterranean Diet Is Associated with Physical Activity, Self-Concept and Sociodemographic Factors in University Student." Nutrients 10(8).	Electronic Database			Excluded: Does not meet inclusion criteria (assessed via abstract/title)	Peng Sanying and Yuan Fang
Zurita-Ortega, F., G. Badicu, R. Chacon-Cuberos and M. Castro-Sanchez (2019). "Motivational Climate and Physical Activity: A Multigroup Analysis in Romanian and Spanish University Students." International Journal of Environmental Research and Public Health 16(11).	Electronic Database			Excluded: Does not meet inclusion criteria (assessed via abstract/title)	Peng Sanying and Yuan Fang
Zulkifli, A. F. (2019). "Student-centered approach and alternative assessments to improve students' learning domains during health education sessions." Biomedical Human Kinetics 11(1): 80-86.	Electronic Database			Excluded: Does not meet inclusion criteria (assessed via abstract/title)	Peng Sanying and Yuan Fang
Zulkafli, N. S., N. F. Ali and N. J. N. Raduan (2022). "The Association between Years of Study with Depression among University Students in Borneo, Malaysia." Asean Journal of Psychiatry 23(10).	Electronic Database			Excluded: Includes individuals with disabilities or mental disorders	Peng Sanying and Yuan Fang
Zulfiqar, F., S. Hafiz, S. S. Ali, R. Aman, M. Zahra, A. M. Gul and M. Hafizullah (2019). "PUTTING KNOWLEDGE AND ATTITUDE INTO PRACTICE- A HUGE CHALLENGE!" Pakistan Heart Journal 52(1): 41-46.	Electronic Database			Excluded: Does not meet inclusion criteria (assessed via abstract/title)	Peng Sanying and Yuan Fang
Zubiaur, M., A. Zitouni and S. Del Horno (2021). "Comparison of Sports Habits and Attitudes in University Students of Physical and Sports Education of Mostaganem (Algeria) and Physical Activity and Sport Sciences of Leon (Spain)." Frontiers in Psychology 11.	Electronic Database			Excluded: Does not meet inclusion criteria (assessed via abstract/title)	Peng Sanying and Yuan Fang
Zubenko, T. and A. Shwedel (2019). "INTEGRATING MOBILE LISTENING AND PHYSICAL ACTIVITY TO FACILITATE INTENTIONAL AND INCIDENTAL VOCABULARY ACQUISITION." Advanced Education(11): 84-92.	Electronic Database			Excluded: Does not meet inclusion criteria (assessed via abstract/title)	Peng Sanying and Yuan Fang
Zimmermann-Sloutskis, D., M. Wanner, E. Zimmermann and B. W. Martin (2010). "Physical activity levels and determinants of change in young adults: a longitudinal panel study." International Journal of Behavioral Nutrition and Physical Activity 7.	Electronic Database			Excluded: Does not meet inclusion criteria (assessed via abstract/title)	Peng Sanying and Yuan Fang
Ziegler, H. M. (2021). "The influence of the educational environment on college student physical activity behaviors." Journal of American College Health.	Electronic Database			Excluded: Does not meet inclusion criteria (assessed via abstract/title)	Peng Sanying and Yuan Fang
Zhu, Y. Y. (2023). "Research on the interaction between university physical culture education and college students' physical exercise in the context of big data." Applied Mathematics and Nonlinear Sciences.	Electronic Database			Excluded: Does not meet inclusion criteria (assessed via abstract/title)	Peng Sanying and Yuan Fang
Zhu, X. W. and H. F. Zheng (2021). "Factors influencing peak bone mass gain." Frontiers of Medicine 15(1): 53-69.	Electronic Database			Excluded: Does not meet inclusion criteria (assessed via abstract/title)	Peng Sanying and Yuan Fang
Zhu, W. F., Y. F. Li, B. Q. Wang, C. X. Zhao, T. Z. Wu, T. Liu and F. J. Sun (2021). "Objectively Measured Physical Activity Is Associated with Static Balance in Young Adults." International Journal of Environmental Research and Public Health 18(20).	Electronic Database			Excluded: Does not meet inclusion criteria (assessed via abstract/title)	Peng Sanying and Yuan Fang
Zhu, Q. Q., J. Deng, M. X. Yao, C. Xu, D. M. Liu, L. Y. Guo and Y. Zhu (2023). "Effects of physical activity on visuospatial working memory in healthy individuals: A systematic review and meta-analysis." Frontiers in Psychology 14.	Electronic Database			Excluded: Not an experimental study	Peng Sanying and Yuan Fang
Zhu, N., D. R. Jacobs, K. A. Meyer, K. He, L. Launer, J. P. Reis, K. Yaffe, S. Sidney, R. A. Whitmer and L. M. Steffen (2015). "COGNITIVE FUNCTION IN A MIDDLE AGED COHORT IS RELATED TO HIGHER QUALITY DIETARY PATTERN 5 AND 25 YEARS EARLIER: THE CARDIA STUDY." Journal of Nutrition Health & Aging 19(1): 33-38.	Electronic Database			Excluded: Focus on nutrition, not PA intervention	Peng Sanying and Yuan Fang
Zhu, H., J. Y. Xu, Y. Zheng, G. P. Jiang, X. Y. Huang, X. H. Tan and X. P. Wu (2022). "Improved response inhibition induced by attentional capture is associated with physical activity." Peerj 10.	Electronic Database			Excluded: Does not meet inclusion criteria (assessed via abstract/title)	Peng Sanying and Yuan Fang
Zhou, Q. L., C. Shi, Y. C. Lv, C. L. Zhao, Z. Jiao and T. H. Wang (2020). "Circulating microRNAs in Response to Exercise Training in Healthy Adults." Frontiers in Genetics 11.	Electronic Database			Excluded: Does not meet inclusion criteria (assessed via abstract/title)	Peng Sanying and Yuan Fang
Zhong, C. L. and Y. L. Li (2020). "Internet of things sensors assisted physical activity recognition and health monitoring of college students." Measurement 159.	Electronic Database			Excluded: Does not meet inclusion criteria (assessed via abstract/title)	Peng Sanying and Yuan Fang
Zheng, Y. C. (2022). "CLINICAL EFFECT OF PHYSICAL EXERCISE ON DISEASE PREVENTION IN COLLEGE STUDENTS." Revista Brasileira De Medicina Do Esporte 28(1): 50-52.	Electronic Database			Excluded: Does not meet inclusion criteria (assessed via abstract/title)	Peng Sanying and Yuan Fang
Zheng, C., W. Y. Huang, S. Sheridan, C. H. P. Sit, X. K. Chen and S. H. S. Wong (2020). "COVID-19 Pandemic Brings a Sedentary Lifestyle in Young Adults: A Cross-Sectional and Longitudinal Study." International Journal of Environmental Research and Public Health 17(17).	Electronic Database			Excluded: Cross-sectional or observational study, no intervention	Peng Sanying and Yuan Fang
Zhao, Y. H., W. X. Wang, M. D. Wang, F. Gao, C. Hu, B. W. Cui, W. L. Yu and H. Ren (2023). "Personalized individual-based exercise prescriptions are effective in treating depressive symptoms of college students during the COVID-19: A randomized controlled trial in China." Frontiers in Psychiatry 13.	Electronic Database			Excluded: Does not meet inclusion criteria (assessed via abstract/title)	Peng Sanying and Yuan Fang
Zhao, X. Y. and Y. N. Zhang (2022). "Degree of Myopia and Reduced Physical Activity in 3600 College Students in China." Medical Science Monitor Basic Research 28.	Electronic Database			Excluded: Does not meet inclusion criteria (assessed via abstract/title)	Peng Sanying and Yuan Fang
Zhao, J., C. Q. Jiang, T. H. Lam, B. Liu, K. K. Cheng, S. Kavikondala, W. S. Zhang, G. M. Leung and C. M. Schooling (2014). "Genetically predicted 17 beta-estradiol and systemic inflammation in women: a separate-sample Mendelian randomisation analysis in the Guangzhou Biobank Cohort Study." Journal of Epidemiology and Community Health 68(8): 780-785.	Electronic Database			Excluded: Does not meet inclusion criteria (assessed via abstract/title)	Peng Sanying and Yuan Fang
Zhang, Z. H., T. Fisher and H. M. Wang (2023). "Campus environmental quality and streetscape features related to walking activity." Journal of Asian Architecture and Building Engineering.	Electronic Database			Excluded: Does not meet inclusion criteria (assessed via abstract/title)	Peng Sanying and Yuan Fang
Zhang, Y., N. Zhang and C. Y. Xu (2022). "Implicit theories of body weight and engagement in healthy lifestyles among young adults: The mediating effect of self-control." Journal of Health Psychology 27(12): 2797-2805.	Electronic Database			Excluded: Does not meet inclusion criteria (assessed via abstract/title)	Peng Sanying and Yuan Fang
Zhang, Y., J. X. Liu, Y. Zhang, L. M. Ke and R. D. Liu (2022). "Interactive Compensation Effects of Physical Activity and Sleep on Mental Health: A Longitudinal Panel Study among Chinese College Students during the COVID-19 Pandemic." International Journal of Environmental Research and Public Health 19(19).	Electronic Database			Excluded: Does not meet inclusion criteria (assessed via abstract/title)	Peng Sanying and Yuan Fang
Zhang, Y., L. M. Ke, Y. Y. Fu, Q. Di and X. D. Ma (2022). "Physical activity attenuates negative effects of short-term exposure to ambient air pollution on cognitive function." Environment International 160.	Electronic Database			Excluded: Does not meet inclusion criteria (assessed via abstract/title)	Peng Sanying and Yuan Fang
Zhang, W. J., M. L. Xu, Y. J. Feng, Z. X. Mao, Z. Y. Yan and T. F. Fan (2022). "The Value-Added Contribution of Exercise Commitment to College Students' Exercise Behavior: Application of Extended Model of Theory of Planned Behavior." Frontiers in Psychology 13.	Electronic Database			Excluded: Does not meet inclusion criteria (assessed via abstract/title)	Peng Sanying and Yuan Fang
Zhang, T., J. Lee, X. X. Zhang and X. L. Gu (2022). "Social-Ecological Factors Predict College Students' Physical Activities and Sedentary Behavior." Sustainability 14(19).	Electronic Database			Excluded: Does not meet inclusion criteria (assessed via abstract/title)	Peng Sanying and Yuan Fang
Zhang, N., S. Campo, J. Z. Yang, K. F. Janz, L. G. Snetselaar and P. Eckler (2015). "Effects of Social Support About Physical Activity on Social Networking Sites: Applying the Theory of Planned Behavior." Health Communication 30(12): 1277-1285.	Electronic Database			Excluded: Does not meet inclusion criteria (assessed via abstract/title)	Peng Sanying and Yuan Fang
Zhang, N., S. Campo, J. Z. Yang, P. Eckler, L. Snetselaar, K. Janz and E. Leary (2017). "What Motivates Young Adults to Talk About Physical Activity on Social Network Sites?" Journal of Medical Internet Research 19(6).	Electronic Database			Excluded: Does not meet inclusion criteria (assessed via abstract/title)	Peng Sanying and Yuan Fang
Zhang, L., H. H. Qian and H. Fu (2018). "To be thin but not healthy - The body-image dilemma may affect health among female university students in China." Plos One 13(10).	Electronic Database			Excluded: Does not meet inclusion criteria (assessed via abstract/title)	Peng Sanying and Yuan Fang
Zhang, J., J. A. Chen, X. M. Sui, C. Drenowatz and Q. R. Wang (2023). "Association between Different Types of Exercise and Intake of Nutrients including Carbohydrate, Fat, Protein, and B Vitamins in Young Adults." Nutrients 15(4).	Electronic Database			Excluded: Does not meet inclusion criteria (assessed via abstract/title)	Peng Sanying and Yuan Fang
Zhang, J. (2023). "A study on the application of neural networks to determine students' mental health status in school education." Revista De Psicologia Del Deporte 32(2): 207-218.	Electronic Database			Excluded: Does not meet inclusion criteria (assessed via abstract/title)	Peng Sanying and Yuan Fang
Zhang, H. Y. and Z. Q. Xu (2023). "The correlation between physical inactivity and students? health based on data mining and related influencing factors." Mathematical Biosciences and Engineering 20(4): 6735-6750.	Electronic Database			Excluded: Does not meet inclusion criteria (assessed via abstract/title)	Peng Sanying and Yuan Fang
Zhang, F., W. Liu, L. M. Deng, Z. F. Li, Y. J. Wang and B. Jin (2022). "The Relationship Between Chinese College Student Offspring's Physical Activity and Father Physical Activity During COVID-19 Pandemic." Frontiers in Public Health 10.	Electronic Database			Excluded: Does not meet inclusion criteria (assessed via abstract/title)	Peng Sanying and Yuan Fang
Zhang, D. X., X. H. Jin, L. N. Wang and Y. H. Jin (2023). "Form and color visual perception in green exercise: Positive effects on attention, mood, and self-esteem." Journal of Environmental Psychology 88.	Electronic Database			Excluded: Does not meet inclusion criteria (assessed via abstract/title)	Peng Sanying and Yuan Fang
Zhang, D., K. P. Gabriel, S. Sidney, B. Sternfeld, D. Jacobs and K. M. Whitaker (2021). "Longitudinal bidirectional associations of physical activity and depressive symptoms: The CARDIA study." Preventive Medicine Reports 23.	Electronic Database			Excluded: Does not meet inclusion criteria (assessed via abstract/title)	Peng Sanying and Yuan Fang
Zhang, C. W., J. Y. Zhang and G. Yang (2023). "Association between internet addiction and the risk of upper cross syndrome in Chinese college students: A cross sectional study." Medicine 102(30).	Electronic Database			Excluded: Does not meet inclusion criteria (assessed via abstract/title)	Peng Sanying and Yuan Fang
Zhang, C., Y. Liu, S. Xu, R. K. W. Sum, R. S. Ma, P. Zhong, S. X. Liu and M. H. Li (2022). "Exploring the Level of Physical Fitness on Physical Activity and Physical Literacy Among Chinese University Students: A Cross-Sectional Study." Frontiers in Psychology 13.	Electronic Database			Excluded: Cross-sectional or observational study, no intervention	Peng Sanying and Yuan Fang
Zhang, B. Y., S. M. Lei, S. L. Le, Q. Gong, S. L. Cheng and X. Q. Wang (2022). "Changes in health behaviors and conditions during COVID-19 pandemic strict campus lockdown among Chinese university students." Frontiers in Psychology 13.	Electronic Database			Excluded: Does not meet inclusion criteria (assessed via abstract/title)	Peng Sanying and Yuan Fang
Zhai, X. Y., M. Ye, C. Wang, Q. Gu, T. Huang, K. Wang, Z. S. Chen and X. Fan (2020). "Associations among physical activity and smartphone use with perceived stress and sleep quality of Chinese college students." Mental Health and Physical Activity 18.	Electronic Database			Excluded: Does not meet inclusion criteria (assessed via abstract/title)	Peng Sanying and Yuan Fang
Zeng, N., Z. Pope and Z. Gao (2017). "Acute Effect of Virtual Reality Exercise Bike Games on College Students' Physiological and Psychological Outcomes." Cyberpsychology Behavior and Social Networking 20(7): 453-457.	Electronic Database			Excluded: Does not meet inclusion criteria (assessed via abstract/title)	Peng Sanying and Yuan Fang
Zeng, N., W. X. Liu, Z. C. Pope, D. J. McDonough and Z. Gao (2022). "Acute Effects of Virtual Reality Exercise Biking on College Students' Physical Responses." Research Quarterly for Exercise and Sport 93(3): 633-639.	Electronic Database			Excluded: Does not meet inclusion criteria (assessed via abstract/title)	Peng Sanying and Yuan Fang
Zemdegs, J. C. S., L. B. Corsi, L. D. Coelho, G. D. Pimentel, A. T. Hirai and A. Sachs (2011). "Lipid profile and cardiovascular risk factors among first-year Brazilian university students in Sao Paulo." Nutricion Hospitalaria 26(3): 553-559.	Electronic Database			Excluded: Does not meet inclusion criteria (assessed via abstract/title)	Peng Sanying and Yuan Fang
Zeeni, N., R. Doumit, J. Abi Kharma and M. J. Sanchez-Ruiz (2018). "Media, Technology Use, and Attitudes: Associations With Physical and Mental Well-Being in Youth With Implications for Evidence-Based Practice." Worldviews on Evidence-Based Nursing 15(4): 304-312.	Electronic Database			Excluded: Focus on technology, not PA intervention	Peng Sanying and Yuan Fang
Zardo, W., E. Villa, E. Corti, T. Moriggi, G. Radaelli, A. Ferri, M. Marzorati, C. Eirale, P. Vago, A. Biondi, M. Jankovic, A. Balduzzi and F. Lanfranconi (2022). "The Impact of a Precision-Based Exercise Intervention in Childhood Hematological Malignancies Evaluated by an Adapted Yo-Yo Intermittent Recovery Test." Cancers 14(5).	Electronic Database			Excluded: Not focused on college students	Peng Sanying and Yuan Fang
Zapata-Lamana, R., J. F. Lalanza, J. M. Losilla, E. Parrado and L. Capdevila (2020). "mHealth technology for ecological momentary assessment in physical activity research: a systematic review." Peerj 8.	Electronic Database			Excluded: Not an experimental study	Peng Sanying and Yuan Fang
Zannat, K. E., M. S. G. Adnan and A. Dewan (2020). "A GIS-based approach to evaluating environmental influences on active and public transport accessibility of university students." Journal of Urban Management 9(3): 331-346.	Electronic Database			Excluded: Does not meet inclusion criteria (assessed via abstract/title)	Peng Sanying and Yuan Fang
Zanjani, F. A. K., K. W. Schaie and S. L. Willis (2006). "Age group and health status effects on health behavior change." Behavioral Medicine 32(2): 36-46.	Electronic Database			Excluded: Does not meet inclusion criteria (assessed via abstract/title)	Peng Sanying and Yuan Fang
Zamora-Kapoor, A., A. Fyfe-Johnson, A. Omidpanah, D. Buchwald and K. Sinclair (2018). "Risk factors for pre-diabetes and diabetes in adolescence and their variability by race and ethnicity." Preventive Medicine 115: 47-52.	Electronic Database			Excluded: Does not meet inclusion criteria (assessed via abstract/title)	Peng Sanying and Yuan Fang
Zamora, D., P. Gordon-Larsen, D. R. Jacobs and B. M. Popkin (2010). "Diet quality and weight gain among black and white young adults: the Coronary Artery Risk Development in Young Adults (CARDIA) Study (1985-2005)." American Journal of Clinical Nutrition 92(4): 784-793.	Electronic Database			Excluded: Focus on nutrition, not PA intervention	Peng Sanying and Yuan Fang
Zamil, A. H. and S. S. Amin (2022). "The prevalence of metabolic syndrome among university students in Wasit, Iraq." Saudi Medical Journal 43(11): 1240-1247.	Electronic Database			Excluded: Does not meet inclusion criteria (assessed via abstract/title)	Peng Sanying and Yuan Fang
Zalewska, A., M. Galczyk, M. Sobolewski and H. Fernandes (2023). "A Pilot Cross-Sectional Study on the Level of Depression and Physical Activity among Students in Poland and Portugal in the Second Year of the COVID-19 Pandemic." Journal of Clinical Medicine 12(7).	Electronic Database			Excluded: Includes individuals with disabilities or mental disorders	Peng Sanying and Yuan Fang
Zakharova, L. V., O. N. Moskovchenko, U. Solimene, N. V. Tretyakova, N. V. Bannikova, N. V. Lyulina and O. A. Kattsin (2020). "ORGANISATION OF PHYSICAL EDUCATION IN UNIVERSITIES FOR STUDENTS WITH DISABILITIES: MODULAR APPROACH." Obrazovanie I Nauka-Education and Science 22(7): 148-175.	Electronic Database			Excluded: Does not meet inclusion criteria (assessed via abstract/title)	Peng Sanying and Yuan Fang
Zahran, H. S., M. M. Zack, M. E. Vernon-Smiley and M. F. Hertz (2007). "Health-related quality of life and behaviors risky to health among adults aged 18-24 years in secondary or higher education - United States, 2003-2005." Journal of Adolescent Health 41(4): 389-397.	Electronic Database			Excluded: Not focused on college students	Peng Sanying and Yuan Fang
Zaccagni, L., N. Rinaldo, B. Bramanti and E. Gualdi-Russo (2018). "Relation between lifestyle behaviors and body composition patterns among healthy young Italians: a cross-sectional study." Journal of Sports Medicine and Physical Fitness 58(11): 1652-1656.	Electronic Database			Excluded: Cross-sectional or observational study, no intervention	Peng Sanying and Yuan Fang
Zaccagni, L., D. Barbieri and E. Gualdi-Russo (2014). "Body composition and physical activity in Italian university students." Journal of Translational Medicine 12.	Electronic Database			Excluded: Does not meet inclusion criteria (assessed via abstract/title)	Peng Sanying and Yuan Fang
Yurkiewicz, I. R., P. Simon, M. Liedtke, G. Dahl and T. Dunn (2018). "Effect of Fitbit and iPad Wearable Technology in Health-Related Quality of Life in Adolescent and Young Adult Cancer Patients." Journal of Adolescent and Young Adult Oncology 7(5): 579-583.	Electronic Database			Excluded: Not focused on college students	Peng Sanying and Yuan Fang
Yunus, F. W., X. Z. Tan and M. H. Romli (2020). "Investigating the Feasibility of Exergame on Sleep and Emotion Among University Students." Games for Health Journal 9(6): 415-424.	Electronic Database			Excluded: Does not meet inclusion criteria (assessed via abstract/title)	Peng Sanying and Yuan Fang
Yuce, G. E. and G. Muz (2020). "Effect of yoga-based physical activity on perceived stress, anxiety, and quality of life in young adults." Perspectives in Psychiatric Care 56(3): 697-704.	Electronic Database			Excluded: Does not meet inclusion criteria (assessed via abstract/title)	Peng Sanying and Yuan Fang
Yuan, Z., P. Chen, L. Y. Yang, L. Miao, H. Wang, D. X. Xu and Z. J. Lin (2022). "Combined oxidant capacity, redox-weighted oxidant capacity and elevated blood pressure: A panel study." Ecotoxicology and Environmental Safety 234.	Electronic Database			Excluded: Does not meet inclusion criteria (assessed via abstract/title)	Peng Sanying and Yuan Fang
Yuan, Y. M., J. Jin, X. L. Bi, H. Geng, S. X. Li and C. C. Zhou (2023). "Factors associated with refusal of preventive therapy after initial willingness to accept treatment among college students with latent tuberculosis infection in Shandong, China." Bmc Infectious Diseases 23(1).	Electronic Database			Excluded: Does not meet inclusion criteria (assessed via abstract/title)	Peng Sanying and Yuan Fang
Yu, Y. L., W. W. Yan, J. D. Yu, Y. F. Xu, D. Wang and Y. L. Wang (2022). "Prevalence and Associated Factors of Complains on Depression, Anxiety, and Stress in University Students: An Extensive Population-Based Survey in China." Frontiers in Psychology 13.	Electronic Database			Excluded: Includes individuals with disabilities or mental disorders	Peng Sanying and Yuan Fang
Yu, S. A. (2021). "Application of computer information technology in college physical education using fuzzy evaluation theory." Computational Intelligence 37(3): 1181-1198.	Electronic Database			Excluded: Focus on technology, not PA intervention	Peng Sanying and Yuan Fang
Yu, M., Y. Wu, S. P. Gordon, J. L. Cheng, P. P. Chen, Y. Y. Wang and H. J. Yu (2021). "Objectively measured association between air pollution and physical activity, sedentary behavior in college students in Beijing." Environmental Research 194.	Electronic Database			Excluded: Does not meet inclusion criteria (assessed via abstract/title)	Peng Sanying and Yuan Fang
Yu, M., X. M. Wang and Y. Lu (2022). "Effects of different intensity physical exercise on mental health of College Students." Revista De Psicologia Del Deporte 31(3): 231-239.	Electronic Database			Excluded: Does not meet inclusion criteria (assessed via abstract/title)	Peng Sanying and Yuan Fang
Yu, J. J. and J. C. Ye (2023). "Resilience is associated with physical activity and sedentary behaviour recommendations attainment in Chinese university students." Complementary Therapies in Clinical Practice 51.	Electronic Database			Excluded: Does not meet inclusion criteria (assessed via abstract/title)	Peng Sanying and Yuan Fang
Yu, H. Y., S. C. An, Y. M. Tao and L. Austin (2022). "Correlation and Change in Physical Activity and Physical Fitness across Four Years of College Students after One Year of COVID-19 Lockdown." Healthcare 10(9).	Electronic Database			Excluded: Does not meet inclusion criteria (assessed via abstract/title)	Peng Sanying and Yuan Fang
Yu, H. J., Y. L. Song, X. X. Wang, M. Z. Zhou, X. L. Feng and Y. Y. Wang (2022). "The Impact of COVID-19 Restrictions on Physical Activity among Chinese University Students: A Retrospectively Matched Cohort Study." American Journal of Health Behavior 46(3): 294-303.	Electronic Database			Excluded: Does not meet inclusion criteria (assessed via abstract/title)	Peng Sanying and Yuan Fang
Yu, H. J., J. L. Cheng, S. P. Gordon, R. P. An, M. Yu, X. D. Chen, Q. L. Yue and J. Qiu (2018). "Impact of Air Pollution on Sedentary Behavior: A Cohort Study of Freshmen at a University in Beijing, China." International Journal of Environmental Research and Public Health 15(12).	Electronic Database			Excluded: Does not meet inclusion criteria (assessed via abstract/title)	Peng Sanying and Yuan Fang
Yu, A. H. C. (2006). Exploring motivation for leisure-based physical activity: A case study of college students. Northeastern Recreation Research Symposium, Bolton Landing, NY.	Electronic Database			Excluded: Does not meet inclusion criteria (assessed via abstract/title)	Peng Sanying and Yuan Fang
Youngstedt, S. D., M. L. Perlis, P. M. O'Brien, C. R. Palmer, M. T. Smith, H. J. Orff and D. F. Kripke (2003). "No association of sleep with total daily physical activity in normal sleepers." Physiology & Behavior 78(3): 395-401.	Electronic Database			Excluded: Does not meet inclusion criteria (assessed via abstract/title)	Peng Sanying and Yuan Fang
Young, D., J. L. Hopper, C. A. Nowson, R. M. Green, A. J. Sherwin, B. Kaymakci, M. Smid, C. S. Guest, R. G. Larkins and J. D. Wark (1995). "DETERMINANTS OF BONE MASS IN 10-YEAR-OLD TO 26-YEAR-OLD FEMALES - A TWIN STUDY." Journal of Bone and Mineral Research 10(4): 558-567.	Electronic Database			Excluded: Does not meet inclusion criteria (assessed via abstract/title)	Peng Sanying and Yuan Fang
Young, C. C., M. Monge, H. Minami, L. Rew, H. Conroy, C. Peretz and L. Tan (2022). "Outcomes of a Mindfulness-Based Healthy Lifestyle Intervention for Adolescents and Young Adults with Polycystic Ovary Syndrome." Journal of Pediatric and Adolescent Gynecology 35(3): 305-313.	Electronic Database			Excluded: Not focused on college students	Peng Sanying and Yuan Fang
You, Y. W., J. X. Liu, D. Z. Wang, Y. Y. Fu, R. D. Liu and X. D. Ma (2023). "Cognitive Performance in Short Sleep Young Adults with Different Physical Activity Levels: A Cross-Sectional fNIRS Study." Brain Sciences 13(2).	Electronic Database			Excluded: Cross-sectional or observational study, no intervention	Peng Sanying and Yuan Fang
You, H. W., P. L. Tan and A. F. M. Ludin (2020). "The Relationship between Physical Activity, Body Mass Index and Body Composition among Students at a Pre-University Centre in Malaysia." Iium Medical Journal Malaysia 19(2): 83-88.	Electronic Database			Excluded: Does not meet inclusion criteria (assessed via abstract/title)	Peng Sanying and Yuan Fang
Yoshimura, E., E. Tajiri, Y. Hatamoto and S. Tanaka (2020). "Changes in Season Affect Body Weight, Physical Activity, Food Intake, and Sleep in Female College Students: A Preliminary Study." International Journal of Environmental Research and Public Health 17(23).	Electronic Database			Excluded: Does not meet inclusion criteria (assessed via abstract/title)	Peng Sanying and Yuan Fang
Yoo, S., D. Y. Kim and H. Lim (2020). "Sarcopenia in relation to nutrition and lifestyle factors among middle-aged and older Korean adults with obesity." European Journal of Nutrition 59(8): 3451-3460.	Electronic Database			Excluded: Focus on nutrition, not PA intervention	Peng Sanying and Yuan Fang
Yon, A. L., J. J. Reel, L. P. Chen-Edinboro, M. R. Pate, J. C. Reich, L. A. Hillhouse and R. Kantor (2022). "Influences of the COVID-19 Pandemic on Intuitive Exercise and Physical Activity among College Students." Behavioral Sciences 12(3).	Electronic Database			Excluded: Does not meet inclusion criteria (assessed via abstract/title)	Peng Sanying and Yuan Fang
Yin, F., C. Y. Chen, S. Y. Song, Z. Chen, Z. M. Jiao, Z. Q. Yan, G. Yin and Z. C. Feng (2022). "Factors Affecting University Students' Sleep Quality during the Normalisation of COVID-19 Epidemic Prevention and Control in China: A Cross-Sectional Study." Sustainability 14(17).	Electronic Database			Excluded: Cross-sectional or observational study, no intervention	Peng Sanying and Yuan Fang
Yin, C., X. J. Yao and B. D. Sun (2022). "Population density and obesity in rural China: Mediation effects of car ownership." Transportation Research Part D-Transport and Environment 105.	Electronic Database			Excluded: Does not meet inclusion criteria (assessed via abstract/title)	Peng Sanying and Yuan Fang
Yilmaz, M., G. Yildizer, D. E. Ucar and I. Yilmaz (2023). "DIFFERENCES IN PERCEIVED PHYSICAL ACTIVITY CONSTRAINTS BETWEEN TURKISH AND 4TH GENERATION TURKISH-GERMAN YOUNG ADULTS." Kinesiologia Slovenica 29(2): 103-118.	Electronic Database			Excluded: Does not meet inclusion criteria (assessed via abstract/title)	Peng Sanying and Yuan Fang
Yildiz, S., Z. B. Apaydin and F. Erbahceci (2023). "THE ANALYSES OF THE RELATIONSHIP BETWEEN PHYSICAL ACTIVITY MUSCULOSKELETAL SYSTEM PROBLEMS , , SLEEP, AND SCREEN EXPOSURE TIME IN UN?VERSITY STUDENTS DURING THE DISTANCE LEARNING PROCESS." Journal of Basic and Clinical Health Sciences 7(1): 64-74.	Electronic Database			Excluded: Does not meet inclusion criteria (assessed via abstract/title)	Peng Sanying and Yuan Fang
Yiga, P., P. Ogwok, J. Achieng, M. D. Auma, J. Seghers and C. Matthys (2021). "Determinants of dietary and physical activity behaviours among women of reproductive age in urban Uganda, a qualitative study." Public Health Nutrition 24(12): 3624-3636.	Electronic Database			Excluded: Qualitative study, not an intervention	Peng Sanying and Yuan Fang
Yi, S. Y., C. Ngin, K. Peltzer and S. Pengpid (2017). "Health and behavioral factors associated with binge drinking among university students in nine ASEAN countries." Substance Abuse Treatment Prevention and Policy 12.	Electronic Database			Excluded: Does not meet inclusion criteria (assessed via abstract/title)	Peng Sanying and Yuan Fang
Yi, S. L. (2013). The Efficacy of Personal Training on University Students' Attitude towards Sports Practice. International Symposium on Common Development of Sports and Modern Society, Beijing, PEOPLES R CHINA.	Electronic Database			Excluded: Does not meet inclusion criteria (assessed via abstract/title)	Peng Sanying and Yuan Fang
Yen, H. Y. and C. Li (2021). "Associations between cardiometabolic risks and physical activity in early adulthood: a cross-sectional study." Bmj Open 11(9).	Electronic Database			Excluded: Cross-sectional or observational study, no intervention	Peng Sanying and Yuan Fang
Yen, H. Y. and W. H. Huang (2022). "The efficacy of commercial smartwatches with a blood pressure-monitoring feature: A pilot randomized controlled trial." Journal of Nursing Scholarship 54(3): 324-331.	Electronic Database			Excluded: Does not meet inclusion criteria (assessed via abstract/title)	Peng Sanying and Yuan Fang
Yeluri, S. R., H. K. Gara and D. R. Vanamali (2021). "Assessment of Knowledge with Regard to Cardiovascular Disease Risk Factors among College Students Using Heart Disease Fact Questionnaire." Journal of Evolution of Medical and Dental Sciences-Jemds 10(6): 347-351.	Electronic Database			Excluded: Does not meet inclusion criteria (assessed via abstract/title)	Peng Sanying and Yuan Fang
Ye, Y. J. and H. J. Tang (2023). "The Relationship between Exercise and Psychotic Symptoms in College Students: A Cross-Sectional Analysis." International Journal of Mental Health Promotion 25(7): 873-879.	Electronic Database			Excluded: Cross-sectional or observational study, no intervention	Peng Sanying and Yuan Fang
Ybarra, M. L., J. S. Holtrop, T. L. Prescott, M. H. Rahbar and D. Strong (2013). "Pilot RCT Results of Stop My Smoking USA: A Text Messaging-Based Smoking Cessation Program for Young Adults." Nicotine & Tobacco Research 15(8): 1388-1399.	Electronic Database			Excluded: Does not meet inclusion criteria (assessed via abstract/title)	Peng Sanying and Yuan Fang
Yansun, E., D. Kim, B. C. Wunsche and Acm (2022). CoXercise - Perceptions of a Social Exercise Game and its Effect on Intrinsic Motivation. Australian Computer Science Week (ACSW), Electr Network.	Electronic Database			Excluded: Does not meet inclusion criteria (assessed via abstract/title)	Peng Sanying and Yuan Fang
Yang, Z. L. and X. M. Fu (2022). "Effect of fitness exercise on risk assessment of mental and emotional health." Revista De Psicologia Del Deporte 31(1): 210-216.	Electronic Database			Excluded: Does not meet inclusion criteria (assessed via abstract/title)	Peng Sanying and Yuan Fang
Yang, Y. and J. Xie (2022). "Feasibility Study on the Integration of Innovation and Entrepreneurship Education and Occupational Therapy Training Mode for College Students Based on Big Data." Occupational Therapy International 2022.	Electronic Database			Excluded: Does not meet inclusion criteria (assessed via abstract/title)	Peng Sanying and Yuan Fang
Yang, X. L., R. Telama, M. Hirvensalo, T. Tammelin, J. S. A. Viikari and O. T. Raitakari (2014). "Active commuting from youth to adulthood and as a predictor of physical activity in early midlife: The Young Finns Study." Preventive Medicine 59: 5-11.	Electronic Database			Excluded: Does not meet inclusion criteria (assessed via abstract/title)	Peng Sanying and Yuan Fang
Yang, X. L., R. Telama, M. Hirvensalo, N. Mattsson, J. S. A. Viikari and O. T. Raitakari (2008). "The longitudinal effects of physical activity history on metabolic syndrome." Medicine and Science in Sports and Exercise 40(8): 1424-1431.	Electronic Database			Excluded: Does not meet inclusion criteria (assessed via abstract/title)	Peng Sanying and Yuan Fang
Yang, X. L., A. Kankaanpaa, S. J. H. Biddle, M. Hirvensalo, H. Helajarvi, N. Hutri-Kahonen, O. T. Raitakari and T. Tammelin (2018). "Long-term determinants of changes in television viewing time in adults: Prospective analyses from the Young Finns Study." Scandinavian Journal of Medicine & Science in Sports 28(12): 2723-2733.	Electronic Database			Excluded: Does not meet inclusion criteria (assessed via abstract/title)	Peng Sanying and Yuan Fang
Yang, X. H., H. J. Yu, M. W. Liu, J. Zhang, B. W. Tang, S. Yuan, D. Gasevic, K. Paul, P. G. Wang and Q. Q. He (2020). "The impact of a health education intervention on health behaviors and mental health among Chinese college students." Journal of American College Health 68(6): 587-592.	Electronic Database			Excluded: Does not meet inclusion criteria (assessed via abstract/title)	Peng Sanying and Yuan Fang
Yang, X., R. Telama, M. Hirvensalo, M. Hintsanen, T. Hintsa, L. Pulkki-Raback and J. S. A. Viikari (2010). "The benefits of sustained leisure-time physical activity on job strain." Occupational Medicine-Oxford 60(5): 369-375.	Electronic Database			Excluded: Does not meet inclusion criteria (assessed via abstract/title)	Peng Sanying and Yuan Fang
Yang, L., A. Klint, M. Lambe, R. Bellocco, T. Riman, K. Bergfeldt, I. Persson and E. Weiderpass (2008). "Predictors of ovarian cancer survival: A population-based prospective study in Sweden." International Journal of Cancer 123(3): 672-679.	Electronic Database			Excluded: Does not meet inclusion criteria (assessed via abstract/title)	Peng Sanying and Yuan Fang
Yang, C. C. H., T. B. J. Kuo, C. H. Chen, W. Y. Li, C. T. Hung and J. Y. Li (2023). "Older rats show slow modulation of hippocampal theta rhythm during voluntary running." Experimental Gerontology 173.	Electronic Database			Excluded: Does not meet inclusion criteria (assessed via abstract/title)	Peng Sanying and Yuan Fang
Yang, B. and Z. Z. Ding (2022). "Algorithm for Evaluating the Intervention Effect of Physical Exercise on Stress Groups." Mobile Information Systems 2022.	Electronic Database			Excluded: Does not meet inclusion criteria (assessed via abstract/title)	Peng Sanying and Yuan Fang
Yan, Z. and A. Harrington (2020). "Factors that predict weight gain among first-year college students." Health Education Journal 79(1): 94-103.	Electronic Database			Excluded: Does not meet inclusion criteria (assessed via abstract/title)	Peng Sanying and Yuan Fang
Yan, W. J., Y. H. Meng, L. A. Wang, T. Zhang, L. Q. Chen and H. J. Li (2022). "Research on the Relationship between Physical Literacy, Physical Activity and Sedentary Behavior." International Journal of Environmental Research and Public Health 19(24).	Electronic Database			Excluded: Does not meet inclusion criteria (assessed via abstract/title)	Peng Sanying and Yuan Fang
Yan, L., F. H. Nielsen, S. Sundaram and J. Cao (2021). "Voluntary running of defined distances alters bone microstructure in C57BL/6 mice fed a high-fat diet." Applied Physiology Nutrition and Metabolism 46(11): 1337-1344.	Electronic Database			Excluded: Focus on nutrition, not PA intervention	Peng Sanying and Yuan Fang
Yan, L., L. C. DeMars and L. K. Johnson (2012). "Long-term voluntary running improves diet-induced adiposity in young adult mice." Nutrition Research 32(6): 458-465.	Electronic Database			Excluded: Focus on nutrition, not PA intervention	Peng Sanying and Yuan Fang
Yan, A. F., P. Stevens, Y. F. Wang, L. Weinhardt, C. L. Holt, C. O'Connor, T. Feller, H. Xie and S. Luelloff (2015). "mHealth Text Messaging for Physical Activity Promotion in College Students: A Formative Participatory Approach." American Journal of Health Behavior 39(3): 395-408.	Electronic Database			Excluded: Does not meet inclusion criteria (assessed via abstract/title)	Peng Sanying and Yuan Fang
Yan, A., K. Howden, A. L. Mahar, I. Scott, C. Glidden, J. Deleemans, K. Chalifour, G. Eaton, A. Gupta, J. M. Bolton, S. N. Garland and S. Oberoi (2022). "Experiences of adolescent and young adult cancer survivors during the COVID-19 pandemic." Journal of Cancer Survivorship.	Electronic Database			Excluded: Not focused on college students	Peng Sanying and Yuan Fang
Yahya, N. F. S., N. M. Daud, I. A. A. Makbul and Q. Aziz (2021). "Association of calcium intake, lactose intolerance and physical activity with bone health assessed via quantitative ultrasound among young adults of a Malaysian university." Archives of Osteoporosis 16(1).	Electronic Database			Excluded: Does not meet inclusion criteria (assessed via abstract/title)	Peng Sanying and Yuan Fang
Yahia, N., H. El-Ghazale, A. Achkar and S. Rizk (2011). "Dieting practices and body image perception among Lebanese university students." Asia Pacific Journal of Clinical Nutrition 20(1): 21-28.	Electronic Database			Excluded: Focus on nutrition, not PA intervention	Peng Sanying and Yuan Fang
Yahia, N., C. A. Brown, E. Snyder, S. Cumper, A. Langolf, C. Trayer and C. Green (2017). "Prevalence of Metabolic Syndrome and Its Individual Components Among Midwestern University Students." Journal of Community Health 42(4): 674-687.	Electronic Database			Excluded: Does not meet inclusion criteria (assessed via abstract/title)	Peng Sanying and Yuan Fang
Yager, Z., T. Gray, C. Curry and S. A. McLean (2017). "Body dissatisfaction, excessive exercise, and weight change strategies used by first-year undergraduate students: comparing health and physical education and other education students." Journal of Eating Disorders 5.	Electronic Database			Excluded: Does not meet inclusion criteria (assessed via abstract/title)	Peng Sanying and Yuan Fang
Xu, Z. H. and J. Du (2021). "A mental health informatics study on the mediating effect of the regulatory emotional self-efficacy." Mathematical Biosciences and Engineering 18(3): 2775-2788.	Electronic Database			Excluded: Does not meet inclusion criteria (assessed via abstract/title)	Peng Sanying and Yuan Fang
Xu, Y. X., Y. Zhou, Y. Huang, Y. Yu, J. Y. Li, W. J. Huang, Y. H. Wan, F. B. Tao and Y. Sun (2022). "Physical activity alleviates negative effects of bedroom light pollution on blood pressure and hypertension in Chinese young adults." Environmental Pollution 313.	Electronic Database			Excluded: Does not meet inclusion criteria (assessed via abstract/title)	Peng Sanying and Yuan Fang
Xu, Y. P., L. Z. Yue, W. Wang, X. J. Wu and Z. Y. Liang (2021). "Gender-Specific Impact of Self-Monitoring and Social Norm Information on Walking Behavior Among Chinese College Students Assessed Using WeChat: Longitudinal Tracking Study." Journal of Medical Internet Research 23(12).	Electronic Database			Excluded: Does not meet inclusion criteria (assessed via abstract/title)	Peng Sanying and Yuan Fang
Xu, S. S., Z. Y. Liu, S. Y. Tian, Z. Y. Ma, C. X. Jia and G. X. Sun (2021). "Physical Activity and Resilience among College Students: The Mediating Effects of Basic Psychological Needs." International Journal of Environmental Research and Public Health 18(7).	Electronic Database			Excluded: Does not meet inclusion criteria (assessed via abstract/title)	Peng Sanying and Yuan Fang
Xu, H. X. (2022). "Research on the Relationship Between College Students' Participation in Sports Activities and Self-Harmony Assessment Based on the Moderating and Mediating Effects of Mental Toughness." Frontiers in Psychology 13.	Electronic Database			Excluded: Does not meet inclusion criteria (assessed via abstract/title)	Peng Sanying and Yuan Fang
Xing, R. R., W. Y. Huang and C. H. P. Sit (2021). "Validity of accelerometry for predicting physical activity and sedentary time in ambulatory children and young adults with cerebral palsy." Journal of Exercise Science & Fitness 19(1): 19-24.	Electronic Database			Excluded: Not focused on college students	Peng Sanying and Yuan Fang
Xie, Y. J., S. M. Stewart, T. H. Lam, K. Viswanath and S. S. Chan (2014). "Television Viewing Time in Hong Kong Adult Population: Associations with Body Mass Index and Obesity." Plos One 9(1).	Electronic Database			Excluded: Does not meet inclusion criteria (assessed via abstract/title)	Peng Sanying and Yuan Fang
Xie, J. C., C. T. Lu and J. Zhu (2022). "Screen time and myopia: A serial multiple mediator SEM analysis." Frontiers in Public Health 10.	Electronic Database			Excluded: Does not meet inclusion criteria (assessed via abstract/title)	Peng Sanying and Yuan Fang
Xie, H. B., S. M. Tao, Y. K. Zhang, F. B. Tao and X. Y. Wu (2019). "Impact of problematic mobile phone use and insufficient physical activity on depression symptoms: a college-based follow-up study." Bmc Public Health 19(1).	Electronic Database			Excluded: Includes individuals with disabilities or mental disorders	Peng Sanying and Yuan Fang
Xiao, P., L. Chen, X. Q. Dong, Z. Y. Zhao, J. C. Yu, D. M. Wang and W. Z. Li (2022). "Anxiety, Depression, and Satisfaction With Life Among College Students in China: Nine Months After Initiation of the Outbreak of COVID-19." Frontiers in Psychiatry 12.	Electronic Database			Excluded: Includes individuals with disabilities or mental disorders	Peng Sanying and Yuan Fang
Wurz, A., J. Price and J. Brunet (2021). "Understanding adolescents' and young adults' self-perceptions after cancer treatment in the context of a two-arm, mixed-methods pilot randomized controlled physical activity trial." Supportive Care in Cancer 29(8): 4439-4450.	Electronic Database			Excluded: Not focused on college students	Peng Sanying and Yuan Fang
Wurz, A. and J. Brunet (2020). "Describing and exploring self-esteem, physical self-perceptions, physical activity and self-efficacy in adolescent and young adult cancer survivors." European Journal of Cancer Care 29(1).	Electronic Database			Excluded: Not focused on college students	Peng Sanying and Yuan Fang
Wurz, A. and J. Brunet (2019). "Exploring the feasibility and acceptability of a mixed-methods pilot randomized controlled trial testing a 12-week physical activity intervention with adolescent and young adult cancer survivors." Pilot and Feasibility Studies 5(1).	Electronic Database			Excluded: Not focused on college students	Peng Sanying and Yuan Fang
Wurz, A. and J. Brunet (2017). "Evaluating Questionnaires Used to Assess Self-Reported Physical Activity and Psychosocial Outcomes Among Survivors of Adolescent and Young Adult Cancer: A Cognitive Interview Study." Journal of Adolescent and Young Adult Oncology 6(3): 482-488.	Electronic Database			Excluded: Not focused on college students	Peng Sanying and Yuan Fang
Wurz, A., G. Ayson, A. M. Smith and J. Brunet (2021). "A proof-of-concept sub-study exploring feasibility and preliminary evidence for the role of physical activity on neural activity during executive functioning tasks among young adults after cancer treatment." Bmc Neurology 21(1).	Electronic Database			Excluded: Does not meet inclusion criteria (assessed via abstract/title)	Peng Sanying and Yuan Fang
Wurtz, P., S. Cook, Q. Wang, M. Tiainen, T. Tynkkynen, A. J. Kangas, P. Soininen, J. Laitinen, J. Viikari, M. Kahonen, T. Lehtimaki, M. Perola, S. Blankenberg, T. Zeller, S. Mannisto, V. Salomaa, M. R. Jarvelin, O. T. Raitakari, M. Ala-Korpela and D. A. Leon (2016). "Metabolic profiling of alcohol consumption in 9778 young adults." International Journal of Epidemiology 45(5): 1493-1506.	Electronic Database			Excluded: Does not meet inclusion criteria (assessed via abstract/title)	Peng Sanying and Yuan Fang
Wu, Y. Y., P. W. M. Van Gerven, R. H. M. de Groot, B. O. Eijnde, J. Seghers, B. Winkens and H. Savelberg (2023). "The Association between Academic Schedule and Physical Activity Behaviors in University Students." International Journal of Environmental Research and Public Health 20(2).	Electronic Database			Excluded: Does not meet inclusion criteria (assessed via abstract/title)	Peng Sanying and Yuan Fang
Wu, X. Y., S. M. Tao, Y. K. Zhang, S. C. Zhang and F. B. Tao (2015). "Low Physical Activity and High Screen Time Can Increase the Risks of Mental Health Problems and Poor Sleep Quality among Chinese College Students." Plos One 10(3).	Electronic Database			Excluded: Does not meet inclusion criteria (assessed via abstract/title)	Peng Sanying and Yuan Fang
Wu, W. C., L. Y. Chang, D. L. Luh, C. C. Wu, F. Stanaway, L. L. Yen and H. Y. Chang (2020). "Sex differences in the trajectories of and factors related to extracurricular sport participation and exercise: a cohort study spanning 13years." Bmc Public Health 20(1).	Electronic Database			Excluded: Does not meet inclusion criteria (assessed via abstract/title)	Peng Sanying and Yuan Fang
Wu, S. H., M. Thompson, A. Hege, R. W. Christiana and J. S. Tyson (2023). "Physical activity is inversely associated with overall cancer risk among college students in the United States: Results from the National College Health Assessment." Plos One 18(6).	Electronic Database			Excluded: Does not meet inclusion criteria (assessed via abstract/title)	Peng Sanying and Yuan Fang
Wu, Q., L. Yuan, X. H. Guo, J. A. Li and D. H. Yin (2022). "Study on lifestyle habits affecting sleep disorders at the undergraduate education stage in Xuzhou City, China." Frontiers in Psychology 13.	Electronic Database			Excluded: Does not meet inclusion criteria (assessed via abstract/title)	Peng Sanying and Yuan Fang
Wu, P. T., W. L. Wu and I. H. Chu (2015). "Energy Expenditure and Intensity in Healthy Young Adults during Exergaming." American Journal of Health Behavior 39(4): 556-561.	Electronic Database			Excluded: Does not meet inclusion criteria (assessed via abstract/title)	Peng Sanying and Yuan Fang
Wu, M. Q., Y. X. Pang, M. Y. Chen, L. P. Li, L. N. Yan, J. Ning, Q. P. Liu, Y. L. Zhang, T. Jiang, A. J. Kang, X. Y. Huang, W. T. Hu, H. F. Hu, Z. H. Geng, L. Y. He, H. Wang, M. R. Wang, P. H. Yang, J. W. Chen, R. T. Wu, B. B. Shi, Y. J. Niu and R. Zhang (2023). "Moderate physical activity against effects of short-term PM2.5 exposure on BP via myokines-induced inflammation." Science of the Total …	Electronic Database			Excluded: Does not meet inclusion criteria (assessed via abstract/title)	Peng Sanying and Yuan Fang
Wosje, K. S., T. L. Binkley, N. L. Fahrenwald and B. L. Specker (2000). "High bone mass in a female Hutterite population." Journal of Bone and Mineral Research 15(8): 1429-1436.	Electronic Database			Excluded: Does not meet inclusion criteria (assessed via abstract/title)	Peng Sanying and Yuan Fang
Worm, M. and S. Hompes (2009). "Anaphylaxis register - a two year experience." Allergologie 32(8): 298-302.	Electronic Database			Excluded: Does not meet inclusion criteria (assessed via abstract/title)	Peng Sanying and Yuan Fang
Wooten, S. V., B. Amini, J. A. Livingston, M. A. T. Hildebrandt, J. Chandra, S. C. Gilchrist, M. Roth and E. Kleinerman (2023). "Poor Sit-to-Stand Performance in Adolescent and Young Adult Patients with Sarcoma." Journal of Adolescent and Young Adult Oncology.	Electronic Database			Excluded: Not focused on college students	Peng Sanying and Yuan Fang
Woods, S. G., A. Knehans, S. Arnold, C. Dionne, L. Hoffman, P. Turner and J. Baldwin (2018). "The associations between diet and physical activity with body composition and walking a timed distance in adults with Prader-Willi syndrome." Food & Nutrition Research 62.	Electronic Database			Excluded: Does not meet inclusion criteria (assessed via abstract/title)	Peng Sanying and Yuan Fang
Woo, J., J. Leung, A. Sham and T. Kwok (2009). "Defining Sarcopenia in Terms of Risk of Physical Limitations: A 5-Year Follow-Up Study of 3,153 Chinese Men and Women." Journal of the American Geriatrics Society 57(12): 2224-2231.	Electronic Database			Excluded: Does not meet inclusion criteria (assessed via abstract/title)	Peng Sanying and Yuan Fang
Wong-Goodrich, S. J. E. and J. Kearley (2021). "Strenuous Exercise Habits and Spatial Mnemonic Discrimination Ability in Young Adult Men and Women." Perceptual and Motor Skills 128(5): 2346-2366.	Electronic Database			Excluded: Does not meet inclusion criteria (assessed via abstract/title)	Peng Sanying and Yuan Fang
Wong, N. D., J. M. Gardin, T. Kurosaki, H. Antonculver, S. Sidney, J. Roseman and S. Gidding (1995). "ECHOCARDIOGRAPHIC LEFT-VENTRICULAR SYSTOLIC FUNCTION AND VOLUMES IN YOUNG-ADULTS - DISTRIBUTION AND FACTORS INFLUENCING VARIABILITY." American Heart Journal 129(3): 571-577.	Electronic Database			Excluded: Does not meet inclusion criteria (assessed via abstract/title)	Peng Sanying and Yuan Fang
Wong, M. Y. C., K. L. Ou, C. Q. Zhang and R. Zhang (2022). "Neighborhood Built and Social Environment Influences on Lifestyle Behaviors among College Students in a High-Density City: A Photovoice Study." International Journal of Environmental Research and Public Health 19(24).	Electronic Database			Excluded: Does not meet inclusion criteria (assessed via abstract/title)	Peng Sanying and Yuan Fang
Wong, F. Y. (2017). "Influence of Pokemon Go on physical activity levels of university players: a cross-sectional study." International Journal of Health Geographics 16.	Electronic Database			Excluded: Cross-sectional or observational study, no intervention	Peng Sanying and Yuan Fang
Won, D., H. H. Kim and J. S. Bae (2021). "Predicting Continued Participation in Government-Initiated Public Sports Clubs: The Role of Prior Knowledge and Awareness through Health Communications." International Journal of Environmental Research and Public Health 18(13).	Electronic Database			Excluded: Does not meet inclusion criteria (assessed via abstract/title)	Peng Sanying and Yuan Fang
Wolpert, M., K. Dalzell, R. Ullman, L. Garland, M. Cortina, D. Hayes, P. Patalay and D. Law (2019). "Strategies not accompanied by a mental health professional to address anxiety and depression in children and young people: a scoping review of range and a systematic review of effectiveness." Lancet Psychiatry 6(1): 46-60.	Electronic Database			Excluded: Includes individuals with disabilities or mental disorders	Peng Sanying and Yuan Fang
Wojciak, R. W. (2008). The Free-Will Starvation as a Method of Weights Loss in Early Adolescent Girls. 3rd World Congress of Pediatric Gastroenterology, Hepatology and Nutrition, Iguazu Falls, BRAZIL.	Electronic Database			Excluded: Not focused on college students	Peng Sanying and Yuan Fang
Wirnitzer, K. C., M. Motevalli, D. R. Tanous, G. Wirnitzer, K. H. Wagner, A. Cocca, M. Schatzer, W. Kirschner, C. Drenowatz and G. Ruedl (2022). "Study Protocol of "Sustainably Healthy-From Science 2 Highschool & University"-Prevalence of Mixed, Vegetarian, and Vegan Diets Linked to Sports & Exercise among Austrian Tertiary Students and Lecturers/Academic Staff." International Journal of Environm…	Electronic Database			Excluded: Study protocol, no results	Peng Sanying and Yuan Fang
Winkler, M. R., J. M. Berge, N. Larson, K. A. Loth, M. Wall and D. Neumark-Sztainer (2018). "Parent-child health- and weight-focused conversations: Who is saying what and to whom?" Appetite 126: 114-120.	Electronic Database			Excluded: Not focused on college students	Peng Sanying and Yuan Fang
Winham, D. M. and K. M. Jones (2011). "Knowledge of young African American adults about heart disease: a cross-sectional survey." Bmc Public Health 11.	Electronic Database			Excluded: Cross-sectional or observational study, no intervention	Peng Sanying and Yuan Fang
Wingate, S., E. Sng and P. D. Loprinzi (2018). "The influence of common method bias on the relationship of the socio-ecological model in predicting physical activity behavior." Health Promotion Perspectives 8(1): 41-45.	Electronic Database			Excluded: Does not meet inclusion criteria (assessed via abstract/title)	Peng Sanying and Yuan Fang
Wing, R. R., D. Tate, M. Espeland, A. Gorin, J. G. LaRose, E. F. Robichaud, K. Erickson, L. Perdue, J. Bahnson and C. E. Lewis (2013). "Weight gain prevention in young adults: design of the study of novel approaches to weight gain prevention (SNAP) randomized controlled trial." Bmc Public Health 13.	Electronic Database			Excluded: Does not meet inclusion criteria (assessed via abstract/title)	Peng Sanying and Yuan Fang
Wilson-Salandy, S. and M. A. Nies (2012). "The Effect of Physical Activity on the Stress Management, Interpersonal Relationships, and Alcohol Consumption of College Freshmen." Sage Open 2(4).	Electronic Database			Excluded: Does not meet inclusion criteria (assessed via abstract/title)	Peng Sanying and Yuan Fang
Wilson, O. W. A., S. R. Walters, M. E. Naylor and J. C. Clarke (2021). "Physical Activity and Associated Constraints Following the Transition From High School to University." Recreational Sports Journal 45(1): 52-60.	Electronic Database			Excluded: Does not meet inclusion criteria (assessed via abstract/title)	Peng Sanying and Yuan Fang
Wilson, O. W. A., M. Smith, S. Duncan, E. Hinckson, A. Mizdrak and J. Richards (2023). "Differences in physical activity participation among young adults in Aotearoa New Zealand." Bmc Public Health 23(1).	Electronic Database			Excluded: Does not meet inclusion criteria (assessed via abstract/title)	Peng Sanying and Yuan Fang
Wilson, O. W. A., Z. Papalia, M. Duffey and M. Bopp (2019). "Differences in college students' aerobic physical activity and muscle-strengthening activities based on gender, race, and sexual orientation." Preventive Medicine Reports 16.	Electronic Database			Excluded: Does not meet inclusion criteria (assessed via abstract/title)	Peng Sanying and Yuan Fang
Wilson, O. W. A., M. J. Panza, M. B. Evans and M. Bopp (2021). "A Scoping Review on College Student Physical Activity: How Do Researchers Measure Activity and Examine Inequities?" Journal of Physical Activity & Health 18(6): 728-736.	Electronic Database			Excluded: Does not meet inclusion criteria (assessed via abstract/title)	Peng Sanying and Yuan Fang
Wilson, O. W. A., K. E. Holland, L. D. Elliott, M. Duffey and M. Bopp (2021). "The Impact of the COVID-19 Pandemic on US College Students' Physical Activity and Mental Health." Journal of Physical Activity & Health 18(3): 272-278.	Electronic Database			Excluded: Does not meet inclusion criteria (assessed via abstract/title)	Peng Sanying and Yuan Fang
Wilson, O. W. A., S. Graupensperger, M. B. Evans and M. Bopp (2019). "The Temporal Association Between Physical Activity and Fruit and Vegetable Consumption: A Longitudinal Within- and Between-Person Investigation." Journal of Physical Activity & Health 16(4): 274-280.	Electronic Database			Excluded: Does not meet inclusion criteria (assessed via abstract/title)	Peng Sanying and Yuan Fang
Wilson, O. W. A., L. D. Elliott, M. Duffey, Z. Papalia and M. Bopp (2020). "The contribution of active travel to meeting physical activity recommendations among college students." Journal of Transport & Health 18.	Electronic Database			Excluded: Does not meet inclusion criteria (assessed via abstract/title)	Peng Sanying and Yuan Fang
Wilson, O. W. A., C. Colinear, D. Guthrie and M. Bopp (2022). "Gender differences in college student physical activity, and campus recreational facility use, and comfort." Journal of American College Health 70(5): 1315-1320.	Electronic Database			Excluded: Does not meet inclusion criteria (assessed via abstract/title)	Peng Sanying and Yuan Fang
Wilson, N. A., A. Villani, S. Y. Tan and E. Mantzioris (2022). "UniStArt: A 12-Month Prospective Observational Study of Body Weight, Dietary Intake, and Physical Activity Levels in Australian First-Year University Students." Biomedicines 10(9).	Electronic Database			Excluded: Cross-sectional or observational study, no intervention	Peng Sanying and Yuan Fang
Willmott, T. J., B. Pang and S. Rundle-Thiele (2021). "Capability, opportunity, and motivation: an across contexts empirical examination of the COM-B model." Bmc Public Health 21(1).	Electronic Database			Excluded: Does not meet inclusion criteria (assessed via abstract/title)	Peng Sanying and Yuan Fang
Willmott, T. J., A. Mathew, E. Luck, S. Rundle-Thiele, J. Carins, L. Vincze, L. Williams and L. Ball (2022). "Participatory design application in obesity prevention targeting young adults and adolescents: a mixed-methods systematic scoping review protocol." Systematic Reviews 11(1).	Electronic Database			Excluded: Not focused on college students	Peng Sanying and Yuan Fang
Willis, E. A., S. D. Herrmann, J. J. Honas, J. Lee, J. E. Donnelly and R. A. Washburn (2014). "Nonexercise Energy Expenditure and Physical Activity in the Midwest Exercise Trial 2." Medicine and Science in Sports and Exercise 46(12): 2286-2294.	Electronic Database			Excluded: Does not meet inclusion criteria (assessed via abstract/title)	Peng Sanying and Yuan Fang
Williamson, W., A. J. Lewandowski, O. J. Huckstep, W. Lapidaire, A. Ooms, C. Tan, A. Mohamed, M. Alsharqi, M. Bertagnolli, W. Woodward, C. Dockerill, A. McCourt, Y. Kenworthy, H. Burchert, A. Doherty, J. Newton, H. Hanssen, J. K. Cruickshank, R. McManus, J. Holmes, C. Ji, S. Love, E. Frangou, C. Everett, M. Hillsdon, H. Dawes, C. Foster and P. Leeson (2022). "Effect of moderate to high intensity …	Electronic Database			Excluded: Does not meet inclusion criteria (assessed via abstract/title)	Peng Sanying and Yuan Fang
Williamson, W., O. J. Huckstep, E. Frangou, A. Mohamed, C. Tan, M. Alsharqi, M. Bertagnolli, W. Lapidaire, J. Newton, H. Hanssen, R. McManus, H. Dawes, C. Foster, A. J. Lewandowski and P. Leeson (2018). "Trial of exercise to prevent HypeRtension in young adults (TEPHRA) a randomized controlled trial: study protocol." Bmc Cardiovascular Disorders 18.	Electronic Database			Excluded: Study protocol, no results	Peng Sanying and Yuan Fang
Williamson, W., C. Foster, H. Reid, P. Kelly, A. J. Lewandowski, H. Boardman, N. Roberts, D. McCartney, O. Huckstep, J. Newton, H. Dawes, S. Gerry and P. Leeson (2016). "Will Exercise Advice Be Sufficient for Treatment of Young Adults With Prehypertension and Hypertension? A Systematic Review and Meta-Analysis." Hypertension 68(1): 78-+.	Electronic Database			Excluded: Not an experimental study	Peng Sanying and Yuan Fang
Williams, D. M., S. Palaniswamy, S. Sebert, J. L. Buxton, A. I. F. Blakemore, E. Hypponen and M. R. Jarvelin (2016). "25-Hydroxyvitamin D Concentration and Leukocyte Telomere Length in Young Adults: Findings From the Northern Finland Birth Cohort 1966." American Journal of Epidemiology 183(3): 191-198.	Electronic Database			Excluded: Does not meet inclusion criteria (assessed via abstract/title)	Peng Sanying and Yuan Fang
Williams, D. M., J. L. Buxton, M. T. Kantomaa, T. H. Tammelin, A. I. F. Blakemore and M. R. Jarvelin (2017). "Associations of Leukocyte Telomere Length With Aerobic and Muscular Fitness in Young Adults." American Journal of Epidemiology 185(7): 529-537.	Electronic Database			Excluded: Does not meet inclusion criteria (assessed via abstract/title)	Peng Sanying and Yuan Fang
Willett, T. L., C. Wynnyckyj, J. Wang and M. D. Grynpas (2011). "The fatigue resistance of rabbit tibiae varies with age from youth to middle age." Osteoporosis International 22(4): 1157-1165.	Electronic Database			Excluded: Does not meet inclusion criteria (assessed via abstract/title)	Peng Sanying and Yuan Fang
Wilkerson, G. B., S. N. Acocello, M. B. Davis, J. M. Ramos, A. J. Rucker and J. A. Hogg (2021). "Wellness Survey Responses and Smartphone App Response Efficiency: Associations With Remote History of Sport-Related Concussion." Perceptual and Motor Skills 128(2): 714-730.	Electronic Database			Excluded: Does not meet inclusion criteria (assessed via abstract/title)	Peng Sanying and Yuan Fang
Wilkerson, A. H., C. L. Hackman, S. E. Rush, S. L. Usdan and C. S. Smith (2017). ""Drunkorexia": Understanding eating and physical activity behaviors of weight conscious drinkers in a sample of college students." Journal of American College Health 65(7): 492-501.	Electronic Database			Excluded: Does not meet inclusion criteria (assessed via abstract/title)	Peng Sanying and Yuan Fang
Wiedemann, R. G., D. Calvo, J. Meister and M. B. Spitznagel (2014). "Self-reported physical activity is associated with cognitive function in lean, but not obese individuals." Clinical Obesity 4(6): 309-315.	Electronic Database			Excluded: Does not meet inclusion criteria (assessed via abstract/title)	Peng Sanying and Yuan Fang
Widome, R., M. N. Laska, A. Gulden, S. S. Fu and K. Lust (2011). "Health Risk Behaviors of Afghanistan and Iraq War Veterans Attending College." American Journal of Health Promotion 26(2): 101-108.	Electronic Database			Excluded: Does not meet inclusion criteria (assessed via abstract/title)	Peng Sanying and Yuan Fang
Widmann, J. M., B. P. Self, L. A. Slivovsky, J. K. Taylor and Asee (2011). MOTIVATING DESIGN AND ANALYSIS SKILLS ACQUISITION WITH THE INFUSION OF ADAPTED PHYSICAL ACTIVITY PROJECTS THROUGHOUT A MECHANICAL ENGINEERING CURRICULUM. ASEE Annual Conference and Exposition, Vancouver, CANADA.	Electronic Database			Excluded: Does not meet inclusion criteria (assessed via abstract/title)	Peng Sanying and Yuan Fang
Wideman, L., S. D. Calkins, J. A. Janssen, C. A. Lovelady, J. M. Dollar, S. P. Keane, E. M. Perrin and L. Shanahan (2016). "Rationale, design and methods for the RIGHT Track Health Study: pathways from childhood self-regulation to cardiovascular risk in adolescence." Bmc Public Health 16.	Electronic Database			Excluded: Not focused on college students	Peng Sanying and Yuan Fang
Wickham, S. R., N. A. Amarasekara, A. Bartonicek and T. S. Conner (2020). "The Big Three Health Behaviors and Mental Health and Well-Being Among Young Adults: A Cross-Sectional Investigation of Sleep, Exercise, and Diet." Frontiers in Psychology 11.	Electronic Database			Excluded: Cross-sectional or observational study, no intervention	Peng Sanying and Yuan Fang
Wickersham, A., E. Carr, R. Hunt, J. P. Davis, M. Hotopf, N. T. Fear, J. Downs and D. Leightley (2021). "Changes in Physical Activity among United Kingdom University Students Following the Implementation of Coronavirus Lockdown Measures." International Journal of Environmental Research and Public Health 18(6).	Electronic Database			Excluded: Does not meet inclusion criteria (assessed via abstract/title)	Peng Sanying and Yuan Fang
Wickel, E. E. and J. C. Eisenmann (2006). "Within- and between-individual variability in estimated energy expenditure and habitual physical activity among young adults." European Journal of Clinical Nutrition 60(4): 538-544.	Electronic Database			Excluded: Does not meet inclusion criteria (assessed via abstract/title)	Peng Sanying and Yuan Fang
Wichstrom, L., T. von Soest and I. L. Kvalem (2013). "Predictors of Growth and Decline in Leisure Time Physical Activity From Adolescence to Adulthood." Health Psychology 32(7): 775-784.	Electronic Database			Excluded: Does not meet inclusion criteria (assessed via abstract/title)	Peng Sanying and Yuan Fang
White, M. C., M. L. Shoemaker, S. Park, L. J. Neff, S. A. Carlson, D. R. Brown and D. Kanny (2017). "Prevalence of Modifiable Cancer Risk Factors Among US Adults Aged 18-44 Years." American Journal of Preventive Medicine 53(3): S14-S20.	Electronic Database			Excluded: Does not meet inclusion criteria (assessed via abstract/title)	Peng Sanying and Yuan Fang
Whitaker, K. M., K. P. Gabriel, M. P. Buman, M. A. Pereira, D. R. Jacobs, J. P. Reis, B. B. Gibbs, M. R. Carnethon, J. Staudenmayer, S. Sidney and B. Sternfeld (2019). "Associations of Accelerometer-Measured Sedentary Time and Physical Activity With Prospectively Assessed Cardiometabolic Risk Factors: The CARDIA Study." Journal of the American Heart Association 8(1).	Electronic Database			Excluded: Does not meet inclusion criteria (assessed via abstract/title)	Peng Sanying and Yuan Fang
Wheatley, K. A. (2023). "Exploring the relationship between mindfulness and rock-climbing: a controlled study." Current Psychology 42(4): 2680-2692.	Electronic Database			Excluded: Does not meet inclusion criteria (assessed via abstract/title)	Peng Sanying and Yuan Fang
Whatnall, M. C., M. J. Hutchesson, T. Sharkey, R. L. Haslam, A. Bezzina, C. E. Collins, F. Tzelepis and L. M. Ashton (2021). "Recruiting and retaining young adults: what can we learn from behavioural interventions targeting nutrition, physical activity and/or obesity? A systematic review of the literature." Public Health Nutrition 24(17): 5686-5703.	Electronic Database			Excluded: Not an experimental study	Peng Sanying and Yuan Fang
Wezenbeek, E., D. De Clercq, N. Mahieu, T. Willems and E. Witvrouw (2018). "Activity-Induced Increase in Achilles Tendon Blood Flow Is Age and Sex Dependent." American Journal of Sports Medicine 46(11): 2678-2686.	Electronic Database			Excluded: Does not meet inclusion criteria (assessed via abstract/title)	Peng Sanying and Yuan Fang
Westerterp, M. R. (2008). "Physical activity as determinant of daily energy expenditure." Physiology & Behavior 93(4-5): 1039-1043.	Electronic Database			Excluded: Does not meet inclusion criteria (assessed via abstract/title)	Peng Sanying and Yuan Fang
Westerterp, K. R. and G. Plasqui (2009). "Physically Active Lifestyle Does Not Decrease the Risk of Fattening." Plos One 4(3).	Electronic Database			Excluded: Does not meet inclusion criteria (assessed via abstract/title)	Peng Sanying and Yuan Fang
Westerterp, K. R. (2018). "Exercise, energy expenditure and energy balance, as measured with doubly labelled water." Proceedings of the Nutrition Society 77(1): 4-10.	Electronic Database			Excluded: Focus on nutrition, not PA intervention	Peng Sanying and Yuan Fang
Westerterp, K. R. (2013). "Physical activity and physical activity induced energy expenditure in humans: measurement, determinants, and effects." Frontiers in Physiology 4.	Electronic Database			Excluded: Does not meet inclusion criteria (assessed via abstract/title)	Peng Sanying and Yuan Fang
West, D. S., C. M. Monroe, G. Turner-McGrievy, B. Sundstrom, C. Larsen, K. Magradey, S. Wilcox and H. M. Brandt (2016). "A Technology-Mediated Behavioral Weight Gain Prevention Intervention for College Students: Controlled, Quasi-Experimental Study." Journal of Medical Internet Research 18(6).	Electronic Database			Excluded: Focus on technology, not PA intervention	Peng Sanying and Yuan Fang
Weng, T. B., G. L. Pierce, W. G. Darling and M. W. Voss (2015). "Differential Effects of Acute Exercise on Distinct Aspects of Executive Function." Medicine and Science in Sports and Exercise 47(7): 1460-1469.	Electronic Database			Excluded: Does not meet inclusion criteria (assessed via abstract/title)	Peng Sanying and Yuan Fang
Wendt, A., I. C. M. da Silva, H. Goncalves, A. Menezes, F. Barros and F. C. Wehrmeister (2022). "Short-term effect of physical activity on sleep health: A population-based study using accelerometry." Journal of Sport and Health Science 11(5): 630-638.	Electronic Database			Excluded: Does not meet inclusion criteria (assessed via abstract/title)	Peng Sanying and Yuan Fang
Watts, A. W., S. A. Rydell, M. E. Eisenberg, M. N. Laska and D. Neumark-Sztainer (2018). "Yoga's potential for promoting healthy eating and physical activity behaviors among young adults: a mixed-methods study." International Journal of Behavioral Nutrition and Physical Activity 15.	Electronic Database			Excluded: Does not meet inclusion criteria (assessed via abstract/title)	Peng Sanying and Yuan Fang
Watts, A. W., K. A. Loth, C. Peterson, K. N. Boutelle and D. Neumark-Sztainer (2016). "Characteristics of a Favorable Weight Status Change From Adolescence to Young Adulthood." Journal of Adolescent Health 58(4): 403-409.	Electronic Database			Excluded: Not focused on college students	Peng Sanying and Yuan Fang
Watso, J. C., A. T. Robinson, M. C. Babcock, K. U. Migdal, M. A. H. Witman, M. M. Wenner, S. D. Stocker and W. B. Farquhar (2020). "Short-term water deprivation attenuates the exercise pressor reflex in older female adults." Physiological Reports 8(18).	Electronic Database			Excluded: Does not meet inclusion criteria (assessed via abstract/title)	Peng Sanying and Yuan Fang
Washio, S., A. Sai and T. Yamauchi (2022). "Impact of the COVID-19 pandemic on the physical and psychological health of female college students in Japan." Nursing & Health Sciences 24(3): 634-642.	Electronic Database			Excluded: Does not meet inclusion criteria (assessed via abstract/title)	Peng Sanying and Yuan Fang
Washburn, R. A., J. E. Donnelly, B. K. Smith, D. K. Sullivan, J. Marquis and S. D. Herrmann (2012). "Resistance training volume, energy balance and weight management: Rationale and design of a 9 month trial." Contemporary Clinical Trials 33(4): 749-758.	Electronic Database			Excluded: Does not meet inclusion criteria (assessed via abstract/title)	Peng Sanying and Yuan Fang
Warwick, P. M. and J. Reid (2004). "Trends in energy and macronutrient intakes, body weight and physical activity in female university students (1988-2003), and effects of excluding under-reporters." British Journal of Nutrition 92(4): 679-688.	Electronic Database			Excluded: Does not meet inclusion criteria (assessed via abstract/title)	Peng Sanying and Yuan Fang
Warwick, P. (2006). "Trends in energy and macronutrient intakes in non-under-reporters vary with the method used to identify under-reporters." Journal of Human Nutrition and Dietetics 19(1): 31-40.	Electronic Database			Excluded: Focus on nutrition, not PA intervention	Peng Sanying and Yuan Fang
Warren, B. and E. O. Brin (2017). "Advancing the physical activity curriculum at the collegiate level." Health Education 117(4): 372-381.	Electronic Database			Excluded: Does not meet inclusion criteria (assessed via abstract/title)	Peng Sanying and Yuan Fang
Ward, K. D., M. W. Vander Weg, R. C. Klesges, K. W. Kovach, M. C. Elrod, M. DeBon, C. K. Haddock, G. W. Talcott and H. A. Lando (2003). "Characteristics of highly physically active smokers in a population of young adult military recruits." Addictive Behaviors 28(8): 1405-1418.	Electronic Database			Excluded: Does not meet inclusion criteria (assessed via abstract/title)	Peng Sanying and Yuan Fang
Ward, A., H. Stedge and D. Tischler (2022). "Students' experience of a college wellness course." Health Education Journal 81(5): 529-539.	Electronic Database			Excluded: Does not meet inclusion criteria (assessed via abstract/title)	Peng Sanying and Yuan Fang
Warber, S. L., A. A. DeHudy, M. F. Bialko, M. R. Marselle and K. N. Irvine (2015). "Addressing "Nature-Deficit Disorder": A Mixed Methods Pilot Study of Young Adults Attending a Wilderness Camp." Evidence-Based Complementary and Alternative Medicine 2015.	Electronic Database			Excluded: Does not meet inclusion criteria (assessed via abstract/title)	Peng Sanying and Yuan Fang
Wang, Y. J., C. C. Hsu, M. L. Yeh and J. G. Lin (2013). "Auricular Acupressure to Improve Menstrual Pain and Menstrual Distress and Heart Rate Variability for Primary Dysmenorrhea in Youth with Stress." Evidence-Based Complementary and Alternative Medicine 2013.	Electronic Database			Excluded: Does not meet inclusion criteria (assessed via abstract/title)	Peng Sanying and Yuan Fang
Wang, Y. B. and H. K. Kang (2023). "Development of a Physical Activity Triggers Questionnaire." Healthcare 11(1).	Electronic Database			Excluded: Does not meet inclusion criteria (assessed via abstract/title)	Peng Sanying and Yuan Fang
Wang, Y. B. and N. L. Hollett (2022). "Cognitive, affective, and global attitude toward physical activity with different intensities." International Journal of Sport and Exercise Psychology 20(2): 551-568.	Electronic Database			Excluded: Does not meet inclusion criteria (assessed via abstract/title)	Peng Sanying and Yuan Fang
Wang, X. X., Q. F. Zhou, M. J. Zhang and Q. H. Zhang (2021). "Exercise in the Park or Gym? The Physiological and Mental Responses of Obese People Walking in Different Settings at Different Speeds: A Parallel Group Randomized Trial." Frontiers in Psychology 12.	Electronic Database			Excluded: Does not meet inclusion criteria (assessed via abstract/title)	Peng Sanying and Yuan Fang
Wang, X. H., G. D. Song and X. Wan (2022). "Measuring "Nudgeability": Development of a Scale on Susceptibility to Physical Activity Nudges among College Students." Behavioral Sciences 12(9).	Electronic Database			Excluded: Does not meet inclusion criteria (assessed via abstract/title)	Peng Sanying and Yuan Fang
Wang, S., S. Intille, A. Ponnada, B. Do, A. Rothman and G. Dunton (2022). "Investigating Microtemporal Processes Underlying Health Behavior Adoption and Maintenance: Protocol for an Intensive Longitudinal Observational Study." Jmir Research Protocols 11(7).	Electronic Database			Excluded: Study protocol, no results	Peng Sanying and Yuan Fang
Wang, Q., B. Egelandsdal, G. V. Amdam, V. L. Almli and M. Oostindjer (2016). "Diet and Physical Activity Apps: Perceived Effectiveness by App Users." Jmir Mhealth and Uhealth 4(2): 202-215.	Electronic Database			Excluded: Does not meet inclusion criteria (assessed via abstract/title)	Peng Sanying and Yuan Fang
Wang, N. Y., J. H. Young, L. A. Meoni, D. E. Ford, T. P. Erlinger and M. J. Klag (2008). "Blood pressure change and risk of hypertension associated with parental hypertension." Archives of Internal Medicine 168(6): 643-648.	Electronic Database			Excluded: Does not meet inclusion criteria (assessed via abstract/title)	Peng Sanying and Yuan Fang
Wang, M. Y. and G. J. Salem (2004). "The relations among upper-extremity loading characteristics and bone mineral density changes in young women." Bone 34(6): 1053-1063.	Electronic Database			Excluded: Does not meet inclusion criteria (assessed via abstract/title)	Peng Sanying and Yuan Fang
Wang, C. K. J. and S. J. H. Biddle (2003). "Intrinsic motivation towards sports in Singaporean students: The role of sport ability beliefs." Journal of Health Psychology 8(5): 515-523.	Electronic Database			Excluded: Does not meet inclusion criteria (assessed via abstract/title)	Peng Sanying and Yuan Fang
Wang, C. (2017). The Relationship Between the Severity of Usability Problems and User Skin Conductance Levels During Human-Computer Interactions. International Conference on Usability and User Experience/8th International Conference on Applied Human Factors and Ergonomics (AHFE), Los Angeles, CA.	Electronic Database			Excluded: Does not meet inclusion criteria (assessed via abstract/title)	Peng Sanying and Yuan Fang
Wane, S., J. G. Z. van Uffelen and W. Brown (2010). "Determinants of Weight Gain in Young Women: A Review of the Literature." Journal of Womens Health 19(7): 1327-1340.	Electronic Database			Excluded: Does not meet inclusion criteria (assessed via abstract/title)	Peng Sanying and Yuan Fang
Wanden-Berghe, C., H. Martin-Rodero, A. Rodriguez-Martin, J. P. Novalbos-Ruiz, E. M. de Victoria, J. Sanz-Valero, A. G. Gonzalez, A. Vila, M. V. Alonso, J. A. T. Mari, S. Marquez, P. P. G. Luna and J. A. Irles (2015). "QUALITY OF LIFE AND ITS DETERMINANTS IN SPANISH UNIVERSITY STUDENTS OF HEALTH SCIENCES FACTORS." Nutricion Hospitalaria 31(2): 952-958.	Electronic Database			Excluded: Does not meet inclusion criteria (assessed via abstract/title)	Peng Sanying and Yuan Fang
Walters, S., D. J. Barr-Anderson, M. Wall and D. Neumark-Sztainer (2009). "Does Participation in Organized Sports Predict Future Physical Activity for Adolescents from Diverse Economic Backgrounds?" Journal of Adolescent Health 44(3): 268-274.	Electronic Database			Excluded: Not focused on college students	Peng Sanying and Yuan Fang
Walter, K., B. von Haaren, S. Loffler, S. Hartel, C. P. Jansen, C. Werner, J. Stumpp, K. Bos and S. Hey (2013). "Acute and medium term effects of a 10-week running intervention on mood state in apprentices." Frontiers in Psychology 4.	Electronic Database			Excluded: Does not meet inclusion criteria (assessed via abstract/title)	Peng Sanying and Yuan Fang
Walsh, R. F. L., L. T. Smith, M. K. Titone, T. H. Ng, N. Goel and L. B. Alloy (2022). "The relationship between physical activity states and depressive symptoms: Using ambulatory assessment to characterize day-to-day associations among individuals with and without bipolar spectrum disorder." Depression and Anxiety 39(12): 835-844.	Electronic Database			Excluded: Includes individuals with disabilities or mental disorders	Peng Sanying and Yuan Fang
Walsh, R. F. L., L. T. Smith, J. Klugman, M. K. Titone, T. H. Ng, N. Goel and L. B. Alloy (2023). "An examination of bidirectional associations between physical activity and mood symptoms among individuals diagnosed and at risk for bipolar spectrum disorders." Behaviour Research and Therapy 161.	Electronic Database			Excluded: Does not meet inclusion criteria (assessed via abstract/title)	Peng Sanying and Yuan Fang
Walsh, M., E. Slattery, A. McMath, R. Cox and J. Haworth (2018). "Training history constrains postural sway dynamics: A study of balance in collegiate ice hockey players." Gait & Posture 66: 278-282.	Electronic Database			Excluded: Does not meet inclusion criteria (assessed via abstract/title)	Peng Sanying and Yuan Fang
Walsh, J. R., A. A. White and K. K. Kattelmann (2014). "Using PRECEDE to Develop a Weight Management Program for Disadvantaged Young Adults." Journal of Nutrition Education and Behavior 46(2): S2-S9.	Electronic Database			Excluded: Focus on nutrition, not PA intervention	Peng Sanying and Yuan Fang
Walsh, J., K. Kattelmann and A. White (2017). "Stage-based healthy lifestyles program for non-college young adults." Health Education 117(2): 148-161.	Electronic Database			Excluded: Does not meet inclusion criteria (assessed via abstract/title)	Peng Sanying and Yuan Fang
Walsh, A., C. Taylor and D. Brennick (2018). "Factors That Influence Campus Dwelling University Students' Facility to Practice Healthy Living Guidelines." Canadian Journal of Nursing Research 50(2): 57-63.	Electronic Database			Excluded: Does not meet inclusion criteria (assessed via abstract/title)	Peng Sanying and Yuan Fang
Waller, R., A. Smith, H. Slater, P. O'Sullivan, D. Beales, J. McVeigh and L. Straker (2019). "Associations of physical activity or sedentary behaviour with pain sensitivity in young adults of the Raine Study." Scandinavian Journal of Pain 19(4): 679-691.	Electronic Database			Excluded: Does not meet inclusion criteria (assessed via abstract/title)	Peng Sanying and Yuan Fang
Waldstein, S. R. and H. O. Burns (2003). "Interactive relation of insulin and gender to cardiovascular reactivity in healthy young adults." Annals of Behavioral Medicine 25(3): 163-171.	Electronic Database			Excluded: Does not meet inclusion criteria (assessed via abstract/title)	Peng Sanying and Yuan Fang
Wahl-Alexander, Z. and P. Chomentowski (2018). "Impact of a university physical conditioning sport education season on students' fitness levels." Health Education Journal 77(7): 828-836.	Electronic Database			Excluded: Does not meet inclusion criteria (assessed via abstract/title)	Peng Sanying and Yuan Fang
Wahl-Alexander, Z., T. Brusseau and R. Burns (2019). "Physical Activity Levels and Changes in Health-Related Fitness in Residential Summer Camp Counselors." Journal of Park and Recreation Administration 37(4): 110-123.	Electronic Database			Excluded: Does not meet inclusion criteria (assessed via abstract/title)	Peng Sanying and Yuan Fang
von Sommoggy, J., J. Rueter, J. Curbach, J. Helten, S. Tittlbach and J. Loss (2020). "How Does the Campus Environment Influence Everyday Physical Activity? A Photovoice Study Among Students of Two German Universities." Frontiers in Public Health 8.	Electronic Database			Excluded: Does not meet inclusion criteria (assessed via abstract/title)	Peng Sanying and Yuan Fang
von Haaren, B., S. N. Loeffler, S. Haertel, P. Anastasopoulou, J. Stumpp, S. Hey and K. Boes (2013). "Characteristics of the activity-affect association in inactive people: an ambulatory assessment study in daily life." Frontiers in Psychology 4.	Electronic Database			Excluded: Does not meet inclusion criteria (assessed via abstract/title)	Peng Sanying and Yuan Fang
Von Ah, D., S. Ebert, A. Ngamvitroj, N. Park and D. H. Kang (2004). "Predictors of health behaviours in college students." Journal of Advanced Nursing 48(5): 463-474.	Electronic Database			Excluded: Does not meet inclusion criteria (assessed via abstract/title)	Peng Sanying and Yuan Fang
Voland, A., V. Krell, M. Gotte, T. Niels, M. Koppel and J. Wiskemann (2023). "Exercise Preferences in Young Adults with Cancer-The YOUEX Study." Current Oncology 30(2): 1473-1487.	Electronic Database			Excluded: Does not meet inclusion criteria (assessed via abstract/title)	Peng Sanying and Yuan Fang
Vogel, E. A., J. Thrul, G. L. Humfleet, K. L. Delucchi and D. E. Ramo (2019). "Smoking Cessation Intervention Trial Outcomes for Sexual and Gender Minority Young Adults." Health Psychology 38(1): 12-20.	Electronic Database			Excluded: Does not meet inclusion criteria (assessed via abstract/title)	Peng Sanying and Yuan Fang
Vogel, E. A. and D. E. Ramo (2021). "Smoking cessation, metabolic risk behaviors, and stress management over time in a sample of young adult smokers." Translational Behavioral Medicine 11(1): 189-197.	Electronic Database			Excluded: Does not meet inclusion criteria (assessed via abstract/title)	Peng Sanying and Yuan Fang
Vilme, H. and L. Wordlaw (2022). "The Heart Healthy U Study: Formative Research to Design a Multimedia Campaign for Young Adults." Current Research in Nutrition and Food Science 10(1): 85-98.	Electronic Database			Excluded: Focus on nutrition, not PA intervention	Peng Sanying and Yuan Fang
Villen, B. D. and C. E. L. Aragon (2013). "Music and creative dancing programme as a tool to transmit emotions." Retos-Nuevas Tendencias En Educacion Fisica Deporte Y Recreacion(24): 141-148.	Electronic Database			Excluded: Does not meet inclusion criteria (assessed via abstract/title)	Peng Sanying and Yuan Fang
Villanueva, K., G. Pereira, M. Knuiman, F. Bull, L. Wood, H. Christian, S. Foster, B. J. Boruff, B. Beesley, S. Hickey, S. Joyce, A. Nathan, D. Saarloos and B. Giles-Corti (2013). "The impact of the built environment on health across the life course: design of a cross-sectional data linkage study." Bmj Open 3(1).	Electronic Database			Excluded: Cross-sectional or observational study, no intervention	Peng Sanying and Yuan Fang
Villanueva, K., B. Giles-Corti and G. McCormack (2008). "Achieving 10,000 steps: A comparison of public transport users and drivers in a University setting." Preventive Medicine 47(3): 338-341.	Electronic Database			Excluded: Does not meet inclusion criteria (assessed via abstract/title)	Peng Sanying and Yuan Fang
Villani, L., R. Pastorino, E. Molinari, F. Anelli, W. Ricciardi, G. Graffigna and S. Boccia (2021). "Impact of the COVID-19 pandemic on psychological well-being of students in an Italian university: a web-based cross-sectional survey." Globalization and Health 17(1).	Electronic Database			Excluded: Cross-sectional or observational study, no intervention	Peng Sanying and Yuan Fang
Vilhelmson, B., E. Ellder and E. Thulin (2018). "What did we do when the Internet wasn't around? Variation in free-time activities among three young-adult cohorts from 1990/1991, 2000/2001, and 2010/2011." New Media & Society 20(8): 2898-2916.	Electronic Database			Excluded: Does not meet inclusion criteria (assessed via abstract/title)	Peng Sanying and Yuan Fang
Viktorov, D. V. (2022). "Applied adaptation of students with health limitations." Tomsk State University Journal(477): 173-177.	Electronic Database			Excluded: Does not meet inclusion criteria (assessed via abstract/title)	Peng Sanying and Yuan Fang
Viitasalo, A., K. Pahkala, T. Lehtimaki, J. S. A. Viikari, T. H. Tammelin, O. Raitakari and T. O. Kilpelainen (2022). "Changes in BMI and physical activity from youth to adulthood distinguish normal-weight, metabolically obese adults from those who remain healthy." Frontiers in Endocrinology 13.	Electronic Database			Excluded: Does not meet inclusion criteria (assessed via abstract/title)	Peng Sanying and Yuan Fang
Videm, V., M. Hoff and M. H. Liff (2022). "Use of the Behavioral Regulation in Exercise Questionnaire-2 to assess motivation for physical activity in persons with rheumatoid arthritis: an observational study." Rheumatology International 42(11): 2039-2047.	Electronic Database			Excluded: Cross-sectional or observational study, no intervention	Peng Sanying and Yuan Fang
Vermeulen, B., A. E. Schutte, L. F. Gafane-Matemane and R. Kruger (2020). "Growth differentiating factor-15 and its association with traditional cardiovascular risk factors: The African-PREDICT study." Nutrition Metabolism and Cardiovascular Diseases 30(6): 925-931.	Electronic Database			Excluded: Focus on nutrition, not PA intervention	Peng Sanying and Yuan Fang
Verini, M., A. Verrotti, R. Greco and F. Chiarelli (1999). "Functional effects of controlled physical activity in children and young adults affected by exercise-induced asthma treated with corticosteroids and beta(2)-agonists." Clinical Drug Investigation 17(6): 467-473.	Electronic Database			Excluded: Not focused on college students	Peng Sanying and Yuan Fang
Vera-Villarroel, P., J. A. Piqueras, W. Kuhne, P. Cuijpers and A. van Straten (2014). "Differences between men and women in self-reported body mass index and its relation to drug use." Substance Abuse Treatment Prevention and Policy 9.	Electronic Database			Excluded: Does not meet inclusion criteria (assessed via abstract/title)	Peng Sanying and Yuan Fang
Vento, K. A., F. Delgado and H. Lynch (2022). "Lipid Profiles of College Female Student-Athletes Participating at Different Competition Levels of Organized Sport." Frontiers in Sports and Active Living 4.	Electronic Database			Excluded: Does not meet inclusion criteria (assessed via abstract/title)	Peng Sanying and Yuan Fang
Velten, J., A. Bieda, S. Scholten, A. Wannemuller and J. Margraf (2018). "Lifestyle choices and mental health: a longitudinal survey with German and Chinese students." Bmc Public Health 18.	Electronic Database			Excluded: Does not meet inclusion criteria (assessed via abstract/title)	Peng Sanying and Yuan Fang
Vella, C. A., R. Y. Zubia, D. Ontiveros and M. L. Cruz (2009). "Physical activity, cardiorespiratory fitness, and metabolic syndrome in young Mexican and Mexican-American women." Applied Physiology Nutrition and Metabolism-Physiologie Appliquee Nutrition Et Metabolisme 34(1): 10-17.	Electronic Database			Excluded: Does not meet inclusion criteria (assessed via abstract/title)	Peng Sanying and Yuan Fang
Vella, C. A., K. Taylor and M. C. Nelson (2020). "Associations of leisure screen time with cardiometabolic biomarkers in college-aged adults." Journal of Behavioral Medicine 43(6): 1014-1025.	Electronic Database			Excluded: Does not meet inclusion criteria (assessed via abstract/title)	Peng Sanying and Yuan Fang
Vella, C. A., K. Taylor and D. Drummer (2017). "High-intensity interval and moderate-intensity continuous training elicit similar enjoyment and adherence levels in overweight and obese adults." European Journal of Sport Science 17(9): 1203-1211.	Electronic Database			Excluded: Does not meet inclusion criteria (assessed via abstract/title)	Peng Sanying and Yuan Fang
Veledo, M. B. S., I. L. Manrique, I. F. Coto, Y. D. Gonzalez, B. S. Martinez and A. I. A. Gonzalez (2018). "Social Sciences, Art and Physical Activity in Leisure Environments. An Inter-Disciplinary Project for Teacher Training." Sustainability 10(6).	Electronic Database			Excluded: Does not meet inclusion criteria (assessed via abstract/title)	Peng Sanying and Yuan Fang
Veldman, S. L. C., R. A. Jones, R. M. Stanley, D. P. Cliff, S. A. Vella, S. J. Howard, A. M. Parrish and A. D. Okely (2020). "Promoting Physical Activity and Executive Functions Among Children: A Cluster Randomized Controlled Trial of an After-School Program in Australia." Journal of Physical Activity & Health 17(10): 940-946.	Electronic Database			Excluded: Not focused on college students	Peng Sanying and Yuan Fang
Vega-Ramirez, L., M. A. Avalos-Ramos and G. Merma-Molina (2021). "Respect and equality as priority values for teaching on Physical Education: perspective of university students." Retos-Nuevas Tendencias En Educacion Fisica Deporte Y Recreacion(42): 418-425.	Electronic Database			Excluded: Does not meet inclusion criteria (assessed via abstract/title)	Peng Sanying and Yuan Fang
Vecenane, H. and A. Fernate (2014). Students' dietary habits. 7th International Scientific Conference Rural Environment. Education. Personality (REEP), Latvia Univ Agr, Jelgava, LATVIA.	Electronic Database			Excluded: Does not meet inclusion criteria (assessed via abstract/title)	Peng Sanying and Yuan Fang
Vatanparast, H., D. A. Bailey, A. D. G. Baxter-Jones and S. J. Whiting (2007). "The effects of dietary protein on bone mineral mass in young adults may be modulated by adolescent calcium intake." Journal of Nutrition 137(12): 2674-2679.	Electronic Database			Excluded: Not focused on college students	Peng Sanying and Yuan Fang
Vassy, J. L., K. Donelan, M. F. Hivert, R. C. Green and R. W. Grant (2013). "Genetic susceptibility testing for chronic disease and intention for behavior change in healthy young adults." Journal of Community Genetics 4(2): 263-271.	Electronic Database			Excluded: Does not meet inclusion criteria (assessed via abstract/title)	Peng Sanying and Yuan Fang
Vasquez-Gomez, J. A., M. E. Castillo-Retamal, R. S. de Carvalho, C. P. Faundez-Casanova and A. P. Torrealba-Campos (2018). "Anthropometry, physical activity level and physical fitness in physical education students after four years in university." Nutricion Clinica Y Dietetica Hospitalaria 38(1): 160-164.	Electronic Database			Excluded: Does not meet inclusion criteria (assessed via abstract/title)	Peng Sanying and Yuan Fang
Vasickova, J., K. Fromel and J. Nykodym (2008). "PHYSICAL ACTIVITY RECOMMENDATION AND ITS ASSOCIATION WITH DEMOGRAPHIC VARIABLES IN CZECH UNIVERSITY STUDENTS." Acta Gymnica 38(2): 75-84.	Electronic Database			Excluded: Does not meet inclusion criteria (assessed via abstract/title)	Peng Sanying and Yuan Fang
Vasan, S. K., A. Roy, V. T. Samuel, B. Antonisamy, S. K. Bhargava, A. G. Alex, B. Singh, C. Osmond, F. S. Geethanjali, F. Karpe, H. Sachdev, K. Agrawal, L. Ramakrishnan, N. Tandon, N. Thomas, P. S. Premkumar, P. Asaithambi, S. F. X. Princy, S. Sinha, T. V. Paul, D. Prabhakaran and C. H. D. Fall (2018). "IndEcho study: cohort study investigating birth size, childhood growth and young adult cardiov…	Electronic Database			Excluded: Not focused on college students	Peng Sanying and Yuan Fang
Varma, V. R., D. Dey, A. Leroux, J. R. Di, J. Urbanek, L. Xiao and V. Zipunnikov (2017). "Re-evaluating the effect of age on physical activity over the lifespan." Preventive Medicine 101: 102-108.	Electronic Database			Excluded: Does not meet inclusion criteria (assessed via abstract/title)	Peng Sanying and Yuan Fang
Vargas, P. A. (2016). "The Link Between Inadequate Sleep and Obesity in Young Adults." Current Obesity Reports 5(1): 38-50.	Electronic Database			Excluded: Does not meet inclusion criteria (assessed via abstract/title)	Peng Sanying and Yuan Fang
Vanoh, D. and A. W. Juanis (2023). "Impact of Covid-19 lockdown on sleep quality, physical activity, and body weight among university students: A retrospective cross-sectional study." Journal of Education and Health Promotion 12(1).	Electronic Database			Excluded: Cross-sectional or observational study, no intervention	Peng Sanying and Yuan Fang
Vanltallie, T. B. (2001). "Resistance to weight gain during overfeeding: A NEAT explanation." Nutrition Reviews 59(2): 48-51.	Electronic Database			Excluded: Focus on nutrition, not PA intervention	Peng Sanying and Yuan Fang
VanKim, N. A., C. M. Porta, M. E. Eisenberg, D. Neumark-Sztainer and M. N. Laska (2016). "Lesbian, gay and bisexual college student perspectives on disparities in weight-related behaviours and body image: a qualitative analysis." Journal of Clinical Nursing 25(23-24): 3676-3686.	Electronic Database			Excluded: Qualitative study, not an intervention	Peng Sanying and Yuan Fang
VanKim, N. A., M. N. Laska, E. Ehlinger, K. Lust and M. Story (2010). "Understanding young adult physical activity, alcohol and tobacco use in community colleges and 4-year post-secondary institutions: A cross-sectional analysis of epidemiological surveillance data." Bmc Public Health 10.	Electronic Database			Excluded: Cross-sectional or observational study, no intervention	Peng Sanying and Yuan Fang
VanKim, N. A., D. J. Erickson, M. E. Eisenberg, K. Lust, B. R. S. Rosser and M. N. Laska (2016). "Differences in Weight-Related Behavioral Profiles by Sexual Orientation Among College Men: A Latent Class Analysis." American Journal of Health Promotion 30(8): 623-633.	Electronic Database			Excluded: Does not meet inclusion criteria (assessed via abstract/title)	Peng Sanying and Yuan Fang
VanKim, N. A., D. J. Erickson, M. E. Eisenberg, K. Lust, B. R. S. Rosser and M. N. Laska (2015). "College Women's Weight-related Behavior Profiles Differ by Sexual Identity." American Journal of Health Behavior 39(4): 461-470.	Electronic Database			Excluded: Does not meet inclusion criteria (assessed via abstract/title)	Peng Sanying and Yuan Fang
Vani, M. F., C. M. Sabiston, L. Trinh and D. Santa Mina (2022). "Testing the Associations Between Body Image, Social Support, and Physical Activity Among Adolescents and Young Adults Diagnosed With Cancer." Frontiers in Psychology 12.	Electronic Database			Excluded: Not focused on college students	Peng Sanying and Yuan Fang
Vani, M. F., E. Pila, E. Willson and C. M. Sabiston (2020). "Body-related embarrassment: The overlooked self-conscious emotion." Body Image 32: 14-23.	Electronic Database			Excluded: Does not meet inclusion criteria (assessed via abstract/title)	Peng Sanying and Yuan Fang
Vanhelst, J., L. Beghin, E. Drumez, J. Labreuche, A. Polito, T. De Ruyter, L. Censi, M. Ferrari, M. L. Miguel-Berges, N. Michels, S. De Henauw, L. A. Moreno and F. Gottrand (2023). "Changes in physical activity patterns from adolescence to young adulthood: the BELINDA study." European Journal of Pediatrics 182(6): 2891-2902.	Electronic Database			Excluded: Does not meet inclusion criteria (assessed via abstract/title)	Peng Sanying and Yuan Fang
van Woerden, I., D. Hruschka, D. R. Schaefer, K. L. Fine and M. Bruening (2019). "Evaluating Potential Behavioral Mediators for Increasing Similarity in Friends' Body Size among College Students." Nutrients 11(9).	Electronic Database			Excluded: Does not meet inclusion criteria (assessed via abstract/title)	Peng Sanying and Yuan Fang
van Markus-Doornbosch, F., E. Peeters, S. van der Pas, T. V. Vlieland and J. Meesters (2019). "Physical activity after mild traumatic brain injury: What are the relationships with fatigue and sleep quality?" European Journal of Paediatric Neurology 23(1): 53-60.	Electronic Database			Excluded: Does not meet inclusion criteria (assessed via abstract/title)	Peng Sanying and Yuan Fang
van Markus-Doornbosch, F., J. Meesters, L. Kraaij, R. Wolterbeek and T. Vliet Vlieland (2017). "Fatigue and its relationship with physical activity in adolescents and young adults with traumatic brain injury: a cross-sectional study." European Journal of Physical and Rehabilitation Medicine 53(6): 900-909.	Electronic Database			Excluded: Not focused on college students	Peng Sanying and Yuan Fang
van Hierden, Y., S. Rundle-Thiele and T. Dietrich (2022). "Improving Well-Being in Young Adults: A Social Marketing Proof-of-Concept." International Journal of Environmental Research and Public Health 19(9).	Electronic Database			Excluded: Does not meet inclusion criteria (assessed via abstract/title)	Peng Sanying and Yuan Fang
van der Sluys, M. E., R. Marhe, P. H. van der Laan, A. Popma and E. J. A. Scherder (2022). "Brief report: Free-living physical activity levels and cognitive control in multi-problem young adults." Frontiers in Human Neuroscience 16.	Electronic Database			Excluded: Does not meet inclusion criteria (assessed via abstract/title)	Peng Sanying and Yuan Fang
van der Sluis, I. M. and M. M. van den Heuvel-Eibrink (2008). "Osteoporosis in children with cancer." Pediatric Blood & Cancer 50(2): 474-478.	Electronic Database			Excluded: Not focused on college students	Peng Sanying and Yuan Fang
van der Mee, D. J., M. J. Gevonden, J. Westerink and E. J. C. de Geus (2023). "Cardiorespiratory fitness, regular physical activity, and autonomic nervous system reactivity to laboratory and daily life stress." Psychophysiology 60(4).	Electronic Database			Excluded: Does not meet inclusion criteria (assessed via abstract/title)	Peng Sanying and Yuan Fang
van den Bogerd, N., J. Maas, J. C. Seidell and S. C. Dijkstra (2019). "Fruit and vegetable intakes, associated characteristics and perceptions of current and future availability in Dutch university students." Public Health Nutrition 22(11): 1951-1959.	Electronic Database			Excluded: Focus on nutrition, not PA intervention	Peng Sanying and Yuan Fang
Van de Winckel, A., Y. T. Tseng, D. Chantigian, K. Lorant, Z. Zarandi, J. Buchanan, T. A. Zeffiro, M. Larson, B. Olson-Kellogg, J. Konczak and M. L. Keller-Ross (2017). "Age-Related Decline of Wrist Position Sense and its Relationship to Specific Physical Training." Frontiers in Human Neuroscience 11.	Electronic Database			Excluded: Does not meet inclusion criteria (assessed via abstract/title)	Peng Sanying and Yuan Fang
van Bavel, R., G. Esposito and T. Baranowski (2014). "Is anybody doing it? An experimental study of the effect of normative messages on intention to do physical activity." Bmc Public Health 14.	Electronic Database			Excluded: Does not meet inclusion criteria (assessed via abstract/title)	Peng Sanying and Yuan Fang
van As, S., D. G. J. Beckers, S. A. E. Geurts, M. A. J. Kompier, M. Husain and H. Veling (2021). "The Impact of Cognitive and Physical Effort Exertion on Physical Effort Decisions: A Pilot Experiment." Frontiers in Psychology 12.	Electronic Database			Excluded: Does not meet inclusion criteria (assessed via abstract/title)	Peng Sanying and Yuan Fang
Valverde-Janer, M., M. Ortega-Caballero, I. Ortega-Caballero, A. Ortega-Caballero and A. Segura-Robles (2023). "Study of Factors Associated with the Development of Emotional Intelligence and Resilience in University Students." Education Sciences 13(3).	Electronic Database			Excluded: Does not meet inclusion criteria (assessed via abstract/title)	Peng Sanying and Yuan Fang
Vallerand, J. R. and B. W. Young (2014). "Are adult sportspersons and exercisers that different? Exploring how motives predict commitment and lapses." International Journal of Sport and Exercise Psychology 12(4): 339-356.	Electronic Database			Excluded: Does not meet inclusion criteria (assessed via abstract/title)	Peng Sanying and Yuan Fang
Vallejo, J. R., A. Calaco and E. Costillo (2019). METHODOLOGICAL STRATEGY IN A SEMINAR ON "KNOWLEDGE OF THE ENVIRONMENT": A BIBLIOGRAPHIC REVIEW CONDUCTED BY PRIMARY TEACHER TRAINING STUDENTS FROM A MODEL BASED ON AN EDUCATIONAL EXPERIMENT. 13th International Technology, Education and Development Conference (INTED), Valencia, SPAIN.	Electronic Database			Excluded: Focus on technology, not PA intervention	Peng Sanying and Yuan Fang
Valle, C. G., D. F. Tate, D. K. Mayer, M. Allicock, J. W. Cai and M. K. Campbell (2015). "Physical Activity in Young Adults: A Signal Detection Analysis of Health Information National Trends Survey (HINTS) 2007 Data." Journal of Health Communication 20(2): 134-146.	Electronic Database			Excluded: Does not meet inclusion criteria (assessed via abstract/title)	Peng Sanying and Yuan Fang
Valle, C. G., M. A. Diamond, H. M. Heiling, A. M. Deal, D. P. Hales, B. T. Nezami, J. G. LaRose, C. M. Rini, B. M. Pinto and D. F. Tate (2023). "Physical activity maintenance among young adult cancer survivors in an mHealth intervention: Twelve-month outcomes from the IMPACT randomized controlled trial." Cancer Medicine.	Electronic Database			Excluded: Does not meet inclusion criteria (assessed via abstract/title)	Peng Sanying and Yuan Fang
Valle, C. G., L. N. Camp, M. Diamond, B. T. Nezami, J. G. LaRose, B. M. Pinto and D. F. Tate (2022). "Recruitment of young adult cancer survivors into a randomized controlled trial of an mHealth physical activity intervention." Trials 23(1).	Electronic Database			Excluded: Does not meet inclusion criteria (assessed via abstract/title)	Peng Sanying and Yuan Fang
Valis, J. and M. Gonzalez (2017). "Physical activity differences for college students with disabilities." Disability and Health Journal 10(1): 87-92.	Electronic Database			Excluded: Includes individuals with disabilities or mental disorders	Peng Sanying and Yuan Fang
Valimaki, M. J., M. Karkkainen, C. Lamberg-Allardt, K. Laitinen, E. Alhava, J. Heikkinen, O. Impivaara, P. Makela, J. Palmgren, R. Seppanen, I. Vuori, H. K. Akerblom, M. Uhari, J. Viikari, M. Dahl, E. Pesonen, M. Pietikainen, M. Salo, A. Aromaa, L. Kannas, L. Keltikangasjarvinen, V. Kuusela, K. Pyorala, T. Ronnemaa, L. Rasanen, S. Sama, A. Seppanen and R. Telama (1994). "EXERCISE, SMOKING, AND CA…	Electronic Database			Excluded: Does not meet inclusion criteria (assessed via abstract/title)	Peng Sanying and Yuan Fang
Valeriani, F., F. Galle, M. S. Cattaruzza, M. Antinozzi, G. Gianfranceschi, N. Postiglione, V. R. Spica and G. Liguori (2020). "Are nutrition and physical activity associated with gut microbiota? A pilot study on a sample of healthy young adults." Annali Di Igiene Medicina Preventiva E Di Comunita 32(5): 521-527.	Electronic Database			Excluded: Does not meet inclusion criteria (assessed via abstract/title)	Peng Sanying and Yuan Fang
Valenzuela, R., N. Codina and J. V. Pestana (2021). "University Students' Motives-for-Physical-Activity Profiles: Why They Practise and What They Get in Terms of Psychological Need Satisfaction." Frontiers in Psychology 11.	Electronic Database			Excluded: Does not meet inclusion criteria (assessed via abstract/title)	Peng Sanying and Yuan Fang
Valenzuela, R., N. Codina and J. V. Pestana (2020). RELATIONS BETWEEN UNIVERSITY STUDENTS' PHYSICAL ACTIVITY, ACADEMIC SELF-REGULATION AND PROCRASTINATION: CONSIDERING MOTIVES AND GENDER-DIFFERENCES IN THE PROMOTION OF HEALTHY HABITS. 14th International Technology, Education and Development Conference (INTED), Valencia, SPAIN.	Electronic Database			Excluded: Does not meet inclusion criteria (assessed via abstract/title)	Peng Sanying and Yuan Fang
Valentim-Silva, J. R., M. L. Costa, G. L. de Oliveira, T. A. P. de Oliveira, M. Conceicao and E. H. M. Dantas (2016). "HIGH INTENSITY EXERCISE AND FLEXIBILITY OF THE LOWER LIMBS: DOSE-EFFECT STUDY." Revista Brasileira De Medicina Do Esporte 22(4): 311-314.	Electronic Database			Excluded: Does not meet inclusion criteria (assessed via abstract/title)	Peng Sanying and Yuan Fang
Valadao, P., H. Piitulainen, E. A. Haapala, T. Parviainen, J. Avela and T. Finni (2021). "Exercise intervention protocol in children and young adults with cerebral palsy: the effects of strength, flexibility and gait training on physical performance, neuromuscular mechanisms and cardiometabolic risk factors (EXECP)." Bmc Sports Science Medicine and Rehabilitation 13(1).	Electronic Database			Excluded: Not focused on college students	Peng Sanying and Yuan Fang
Vainshelboim, B., G. M. Brennan, S. LoRusso, P. Fitzgerald and K. S. Wisniewski (2019). "Sedentary behavior and physiological health determinants in male and female college students." Physiology & Behavior 204: 277-282.	Electronic Database			Excluded: Does not meet inclusion criteria (assessed via abstract/title)	Peng Sanying and Yuan Fang
Vainshelboim, B., C. M. Bopp, O. W. A. Wilson, Z. Papalia and M. Bopp (2021). "Behavioral and Physiological Health-Related Risk Factors in College Students." American Journal of Lifestyle Medicine 15(3): 322-329.	Electronic Database			Excluded: Does not meet inclusion criteria (assessed via abstract/title)	Peng Sanying and Yuan Fang
Vaghela, M., K. Sasidhar and M. Assoc Comp (2020). Analyzing the human behavior using pervasive sensing system. 21st International Conference on Distributed Computing and Networking (ICDCN), Jadavpur Univ, Kolkata, INDIA.	Electronic Database			Excluded: Does not meet inclusion criteria (assessed via abstract/title)	Peng Sanying and Yuan Fang
Vaara, J. P., T. Vasankari, T. Wyss, K. Pihlainen, T. Ojanen, J. Raitanen, H. Vaha-Ypya and H. Kyrolainen (2020). "Device-Based Measures of Sedentary Time and Physical Activity Are Associated With Physical Fitness and Body Fat Content." Frontiers in Sports and Active Living 2.	Electronic Database			Excluded: Does not meet inclusion criteria (assessed via abstract/title)	Peng Sanying and Yuan Fang
Vaara, J. P., T. Vasankari, H. J. Koski and H. Kyrolainen (2019). "Awareness and Knowledge of Physical Activity Recommendations in Young Adult Men." Frontiers in Public Health 7.	Electronic Database			Excluded: Does not meet inclusion criteria (assessed via abstract/title)	Peng Sanying and Yuan Fang
Uy, A. B. and C. Jimeno (2021). "Cardiometabolic Risk Factors leading to Diabetes Mellitus among the Young (YOD) from the 8th Philippine National Nutrition Survey." Journal of the Asean Federation of Endocrine Societies 36(1): 12-24.	Electronic Database			Excluded: Focus on nutrition, not PA intervention	Peng Sanying and Yuan Fang
Ustun, N. A., U. D. Ustun, U. Isik and A. Yapici (2020). "Health belief regarding leisure time physical activity and nutritional attitude: are they related in athletic and sedentary university students." Progress in Nutrition 22: 156-160.	Electronic Database			Excluded: Does not meet inclusion criteria (assessed via abstract/title)	Peng Sanying and Yuan Fang
Usher, W. and C. Curran (2019). "Predicting Australia's university students' mental health status." Health Promotion International 34(2): 312-322.	Electronic Database			Excluded: Does not meet inclusion criteria (assessed via abstract/title)	Peng Sanying and Yuan Fang
Usher, W. (2020). "Living in quiet desperation: The mental health epidemic in Australia's higher education." Health Education Journal 79(2): 138-151.	Electronic Database			Excluded: Does not meet inclusion criteria (assessed via abstract/title)	Peng Sanying and Yuan Fang
Urzeala, C., M. Duclos, U. C. Ugbolue, A. Bota, M. Berthon, K. Kulik, D. Thivel, R. Bagheri, Y. D. Gu, J. S. Baker, N. Andant, B. Pereira, K. Rouffiac, M. Clinchamps, F. Dutheil, N. Covistress and A. Clinical Res (2022). "COVID-19 lockdown consequences on body mass index and perceived fragility related to physical activity: A worldwide cohort study." Health Expectations 25(2): 522-531.	Electronic Database			Excluded: Does not meet inclusion criteria (assessed via abstract/title)	Peng Sanying and Yuan Fang
Urquhart, E. L., H. I. Wanniarachchi, X. Wang, H. L. Liu, P. J. Fadel and G. Alexandrakis (2019). "Mapping cortical network effects of fatigue during a handgrip task by functional near-infrared spectroscopy in physically active and inactive subjects." Neurophotonics 6(4).	Electronic Database			Excluded: Does not meet inclusion criteria (assessed via abstract/title)	Peng Sanying and Yuan Fang
Urquhart, E. L., X. L. Wang, H. L. Liu, P. J. Fadel and G. Alexandrakis (2020). "Differences in Net Information Flow and Dynamic Connectivity Metrics Between Physically Active and Inactive Subjects Measured by Functional Near-Infrared Spectroscopy (fNIRS) During a Fatiguing Handgrip Task." Frontiers in Neuroscience 14.	Electronic Database			Excluded: Does not meet inclusion criteria (assessed via abstract/title)	Peng Sanying and Yuan Fang
Urmi, U. F., K. Rahman, M. J. Uddin and M. N. Hasan (2022). "The Prevalence of Active Commuting to School and the Factors Influencing Mode Choice: A Study of University Students in a Secondary City of Bangladesh." Sustainability 14(24).	Electronic Database			Excluded: Does not meet inclusion criteria (assessed via abstract/title)	Peng Sanying and Yuan Fang
Unick, J. L., W. Lang, D. F. Tate, D. S. Bond, M. A. Espeland and R. R. Wing (2017). "Objective Estimates of Physical Activity and Sedentary Time among Young Adults." Journal of Obesity 2017.	Electronic Database			Excluded: Does not meet inclusion criteria (assessed via abstract/title)	Peng Sanying and Yuan Fang
Ullah, I., M. S. Islam, S. Ali, H. Jamil, M. J. Tahir, A. Arsh, J. F. Shah and S. M. S. Islam (2021). "Insufficient Physical Activity and Sedentary Behaviors among Medical Students during the COVID-19 Lockdown: Findings from a Cross-Sectional Study in Pakistan." International Journal of Environmental Research and Public Health 18(19).	Electronic Database			Excluded: Cross-sectional or observational study, no intervention	Peng Sanying and Yuan Fang
Uher, I., M. Svedova, R. Fec and A. Bukova (2013). Life style and environment influences on body fat in adolescent's population. 9th International Conference on Sport and Quality of Life, Masaryk Univ, Fac Sports Studies, Brno, CZECH REPUBLIC.	Electronic Database			Excluded: Not focused on college students	Peng Sanying and Yuan Fang
Ugwueze, F. C., O. S. Agbaje, P. C. I. Umoke and E. L. Ozoemena (2021). "Relationship Between Physical Activity Levels and Psychological Well-Being Among Male University Students in South East, Nigeria: A Cross-Sectional Study." American Journal of Mens Health 15(2).	Electronic Database			Excluded: Cross-sectional or observational study, no intervention	Peng Sanying and Yuan Fang
Ueda-Colomer, J., J. Devis-Devis and C. H. P. Sit (2019). "Barriers to physical activity in university students with disabilities: Differences by sociodemographic variables." Disability and Health Journal 12(2): 278-286.	Electronic Database			Excluded: Includes individuals with disabilities or mental disorders	Peng Sanying and Yuan Fang
Ucurum, S. G., S. Akdeniz, A. Sahin and D. O. Kaya (2022). "COMPARISON OF COVID-19 FEAR, PHYSICAL ACTIVITY LEVEL, MENTAL HEALTH, ACADEMIC MOTIVATION AND SLEEP QUALITY OF UNIVERSITY STUDENTS WHO RECEIVED DISTANCE AND FACE-TO-FACE EDUCATION DURING THE PANDEMIC PERIOD." Turkish Journal of Physiotherapy Rehabilitation-Turk Fizyoterapi Ve Rehabilitasyon Dergisi 33(3): 130-138.	Electronic Database			Excluded: Does not meet inclusion criteria (assessed via abstract/title)	Peng Sanying and Yuan Fang
Ubeda-Colomer, J., C. Peiro-Velert and J. Devis-Devis (2018). "Validation of a short Spanish version of the instrument Barriers to Physical Activity Questionnaire for People with Mobility Impairments." Salud Publica De Mexico 60(5): 539-548.	Electronic Database			Excluded: Does not meet inclusion criteria (assessed via abstract/title)	Peng Sanying and Yuan Fang
Ubeda-Colomer, J., J. Monforte and J. Devis-Devis (2019). "Physical activity of university students with disabilities: accomplishment of recommendations and differences by age, sex, disability and weight status." Public Health 166: 69-78.	Electronic Database			Excluded: Includes individuals with disabilities or mental disorders	Peng Sanying and Yuan Fang
Ubeda-Colomer, J., K. A. M. Ginis, J. Monforte, V. Perez-Samaniego and E. Devis-Devis (2019). "Predicting physical activity in university students with disabilities: The role of social ecological barriers in the theory of planned behaviour." Disability and Health Journal 12(4): 574-580.	Electronic Database			Excluded: Includes individuals with disabilities or mental disorders	Peng Sanying and Yuan Fang
Ubeda-Colomer, J., J. Devis-Devis and K. A. M. Ginis (2020). "Gender differences in theory-based predictors of physical activity in university students with disabilities." Revista Latinoamericana De Psicologia 52: 141-148.	Electronic Database			Excluded: Does not meet inclusion criteria (assessed via abstract/title)	Peng Sanying and Yuan Fang
Ubago-Jimenez, J. L., F. Zurita-Ortega, S. San Roman-Mata, P. Puertas-Molero and G. Gonzalez-Valero (2020). "Impact of Physical Activity Practice and Adherence to the Mediterranean Diet in Relation to Multiple Intelligences among University Students." Nutrients 12(9).	Electronic Database			Excluded: Does not meet inclusion criteria (assessed via abstract/title)	Peng Sanying and Yuan Fang
Ubago-Jimenez, J. L., M. Cepero-Gonzalez, A. Martinez-Martinez and F. Chacon-Borrego (2021). "Linking Emotional Intelligence, Physical Activity and Aggression among Undergraduates." International Journal of Environmental Research and Public Health 18(23).	Electronic Database			Excluded: Does not meet inclusion criteria (assessed via abstract/title)	Peng Sanying and Yuan Fang
Tzelepis, F., C. L. Paul, J. Wiggers, K. Kypri, B. Bonevski, P. McElduff, M. A. Hill, P. J. Morgan, M. Lynagh, C. E. Collins, E. Campbell, R. J. Courtney, K. Chapman, L. Wolfenden, A. Guillaumier and A. Searles (2015). "Targeting multiple health risk behaviours among vocational education students using electronic feedback and online and telephone support: protocol for a cluster randomised trial."…	Electronic Database			Excluded: Study protocol, no results	Peng Sanying and Yuan Fang
Twig, G., A. Afek, A. Shamiss, E. Derazne, D. Tzur, B. Gordon and A. Tirosh (2012). "White Blood Cell Count and the Risk for Coronary Artery Disease in Young Adults." Plos One 7(10).	Electronic Database			Excluded: Does not meet inclusion criteria (assessed via abstract/title)	Peng Sanying and Yuan Fang
Tveten, K. M., K. Arnevik and R. Jahnsen (2017). "Goal-directed physical activities in group rehabilitation and impact on health-related quality of life and participation among young adults with physical disabilities - a qualitative study." European Journal of Physiotherapy 19(3): 131-136.	Electronic Database			Excluded: Qualitative study, not an intervention	Peng Sanying and Yuan Fang
Tuta-Garcia, H. Y., B. I. Lee-Osorno and J. Martinez-Torres (2015). "Prevalence and factors associated with overweight and obesity in university students of 18-25 years, Norte de Santander Pamplona during the first quarter of 2013." Revista Ces Salud Publica 6(1): 21-26.	Electronic Database			Excluded: Does not meet inclusion criteria (assessed via abstract/title)	Peng Sanying and Yuan Fang
Turner, D. C., P. P. Gorski, M. F. Maasar, R. A. Seaborne, P. Baumert, A. D. Brown, M. O. Kitchen, R. M. Erskine, I. Dos-Remedios, S. Voisin, N. Eynon, R. I. Sultanov, O. V. Borisov, A. K. Larin, E. A. Semenova, D. V. Popov, E. V. Generozov, C. E. Stewart, B. Drust, D. J. Owens, Ahmetov, II and A. P. Sharples (2020). "DNA methylation across the genome in aged human skeletal muscle tissue and musc…	Electronic Database			Excluded: Does not meet inclusion criteria (assessed via abstract/title)	Peng Sanying and Yuan Fang
Tucker, P. and J. D. Irwin (2011). "University Students' Satisfaction With, Interest in Improving, and Receptivity to Attending Programs Aimed at Health and Well-Being." Health Promotion Practice 12(3): 388-395.	Electronic Database			Excluded: Does not meet inclusion criteria (assessed via abstract/title)	Peng Sanying and Yuan Fang
Tucker, P. and J. D. Irwin (2005). "EFFECTIVE SOCIAL MARKETING TO PROMOTE A CAMPUS-BASED PHYSICAL ACTIVITY INTERVENTION: STUDENTS' PERSPECTIVES." Social Marketing Quarterly 11(2): 55-57.	Electronic Database			Excluded: Does not meet inclusion criteria (assessed via abstract/title)	Peng Sanying and Yuan Fang
Tsyhanivska, O. I. (2014). "SELF-AWARENESS AS A PSYCHOLOGICAL TOOL OF MOTIVATION NEEDS IN SUFFICIENT PHYSICAL ACTIVITY IN CONDITIONS OF A HIGHER EDUCATIONAL INSTITUTION." Science and Education(8): 191-195.	Electronic Database			Excluded: Does not meet inclusion criteria (assessed via abstract/title)	Peng Sanying and Yuan Fang
Tshomo, Y. and N. Chaimongkol (2019). "Prevalence of depression and its associated factors among persons with chronic medical illness in Bhutan." Archives of Psychiatric Nursing 33(4): 347-351.	Electronic Database			Excluded: Includes individuals with disabilities or mental disorders	Peng Sanying and Yuan Fang
Tsai, M. C., T. L. Yeh, H. Y. Hsu, L. Y. Hsu, C. C. Lee, P. J. Tseng and K. L. Chien (2021). "Comparison of four healthy lifestyle scores for predicting cardiovascular events in a national cohort study." Scientific Reports 11(1).	Electronic Database			Excluded: Does not meet inclusion criteria (assessed via abstract/title)	Peng Sanying and Yuan Fang
Tsai, C. L., C. H. Tu, J. C. Chen, H. Y. Lane and W. F. Ma (2021). "Efficiency of an Online Health-Promotion Program in Individuals with At-Risk Mental State during the COVID-19 Pandemic." International Journal of Environmental Research and Public Health 18(22).	Electronic Database			Excluded: Does not meet inclusion criteria (assessed via abstract/title)	Peng Sanying and Yuan Fang
Trottier, C. F., J. R. L. Lieffers, S. T. Johnson, J. F. Mota, R. K. Gill and C. M. Prado (2021). "The Impact of a Web-Based Mindfulness, Nutrition, and Physical Activity Platform on the Health Status of First-Year University Students: Protocol for a Randomized Controlled Trial." Jmir Research Protocols 10(3).	Electronic Database			Excluded: Study protocol, no results	Peng Sanying and Yuan Fang
Trinh, O. T. H., N. D. Nguyen, P. Phongsavon, M. J. Dibley and A. E. Bauman (2010). "Metabolic Risk Profiles and Associated Risk Factors Among Vietnamese Adults in Ho Chi Minh City." Metabolic Syndrome and Related Disorders 8(1): 69-78.	Electronic Database			Excluded: Does not meet inclusion criteria (assessed via abstract/title)	Peng Sanying and Yuan Fang
Trinh, O. T. H., N. D. Nguyen, M. J. Dibley, P. Phongsavan and A. E. Bauman (2008). "The prevalence and correlates of physical inactivity among adults in Ho Chi Minh City." Bmc Public Health 8.	Electronic Database			Excluded: Does not meet inclusion criteria (assessed via abstract/title)	Peng Sanying and Yuan Fang
Trevisan, R., M. Vedovato and A. Tiengo (1998). "The epidemiology of diabetes mellitus." Nephrology Dialysis Transplantation 13: 2-5.	Electronic Database			Excluded: Does not meet inclusion criteria (assessed via abstract/title)	Peng Sanying and Yuan Fang
Trapp, G. S. A., K. L. Allen, T. O'Sullivan, M. Robinson, P. Jacoby and W. H. Oddy (2014). "Energy drink consumption among young Australian adults: Associations with alcohol and illicit drug use." Drug and Alcohol Dependence 134: 30-37.	Electronic Database			Excluded: Does not meet inclusion criteria (assessed via abstract/title)	Peng Sanying and Yuan Fang
Trapp, G. S. A., K. Allen, T. A. O'Sullivan, M. Robinson, P. Jacoby and W. H. Oddy (2014). "ENERGY DRINK CONSUMPTION IS ASSOCIATED WITH ANXIETY IN AUSTRALIAN YOUNG ADULT MALES." Depression and Anxiety 31(5): 420-428.	Electronic Database			Excluded: Includes individuals with disabilities or mental disorders	Peng Sanying and Yuan Fang
Towse, T. F., J. M. Slade and R. A. Meyer (2005). "Effect of physical activity on MRI-measured blood oxygen level-dependent transients in skeletal muscle after brief contractions." Journal of Applied Physiology 99(2): 715-722.	Electronic Database			Excluded: Does not meet inclusion criteria (assessed via abstract/title)	Peng Sanying and Yuan Fang
Towne, S. D., M. G. Ory, M. L. Smith, S. C. Peres, A. W. Pickens, R. K. Mehta and M. Benden (2017). "Accessing physical activity among young adults attending a university: the role of sex, race/ethnicity, technology use, and sleep." Bmc Public Health 17.	Electronic Database			Excluded: Does not meet inclusion criteria (assessed via abstract/title)	Peng Sanying and Yuan Fang
Toskic, L. D., M. J. Dopsaj, M. R. Markovic, D. R. Toskic and A. M. Ignjatovic (2022). "Mechanical and Contractile Properties of Knee Joint Muscles Measured by the Method of Tensiomyography in Differently Trained Men and Women." Journal of Strength and Conditioning Research 36(6): 1532-1539.	Electronic Database			Excluded: Does not meet inclusion criteria (assessed via abstract/title)	Peng Sanying and Yuan Fang
Torres-Anaya, M., E. A. Galeano-Palencia, A. R. Delgado and J. A. V. Claros (2018). "Effects of a physical training program on the strength and flexibility of university students." Revista Latinoamericana De Hipertension 13(5): 310-316.	Electronic Database			Excluded: Does not meet inclusion criteria (assessed via abstract/title)	Peng Sanying and Yuan Fang
Torlak, M. S., H. Gercek and B. S. Unuvar (2022). "Relationship between Physical Activity and Nomophobia in University Students: A Cross-Sectional Study." Addicta-the Turkish Journal on Addictions 9(2): 176-181.	Electronic Database			Excluded: Cross-sectional or observational study, no intervention	Peng Sanying and Yuan Fang
Toptas Demirci, P., N. Demirci and E. Demirci (2017). THE EFFECTS OF EATING HABITS, PHYSICAL ACTIVITY, NUTRITION KNOWLEDGE AND SELF-EFFICACY LEVELS ON OBESITY. International Scientific Congress on Applied Sports Sciences, Natl Sports Acad Vassil Levski, Sofia, BULGARIA.	Electronic Database			Excluded: Does not meet inclusion criteria (assessed via abstract/title)	Peng Sanying and Yuan Fang
Toomey, C. M., J. L. Whittaker, A. Nettel-Aguirre, R. A. Reimer, L. J. Woodhouse, B. Ghali, P. K. Doyle-Baker and C. A. Emery (2017). "Higher Fat Mass Is Associated With a History of Knee Injury in Youth Sport." Journal of Orthopaedic & Sports Physical Therapy 47(2): 80-87.	Electronic Database			Excluded: Does not meet inclusion criteria (assessed via abstract/title)	Peng Sanying and Yuan Fang
Tonnesen, R., P. H. Hovind, L. T. Jensen and P. Schwarz (2016). "Determinants of vitamin D status in young adults: influence of lifestyle, sociodemographic and anthropometric factors." Bmc Public Health 16.	Electronic Database			Excluded: Does not meet inclusion criteria (assessed via abstract/title)	Peng Sanying and Yuan Fang
Tong, H. L., J. C. Quiroz, A. B. Kocaballi, K. Ijaz, E. Coiera, C. K. Chow and L. Laranjo (2022). "A personalized mobile app for physical activity: An experimental mixed-methods study." Digital Health 8.	Electronic Database			Excluded: Does not meet inclusion criteria (assessed via abstract/title)	Peng Sanying and Yuan Fang
Tong, H. L., E. Coiera and L. Laranjo (2018). "Using a Mobile Social Networking App to Promote Physical Activity: A Qualitative Study of Users' Perspectives." Journal of Medical Internet Research 20(12).	Electronic Database			Excluded: Qualitative study, not an intervention	Peng Sanying and Yuan Fang
Tomporowski, P. D. and D. M. Pendleton (2018). "Effects of the Timing of Acute Exercise and Movement Complexity on Young Adults' Psychomotor Learning." Journal of Sport & Exercise Psychology 40(5): 240-248.	Electronic Database			Excluded: Does not meet inclusion criteria (assessed via abstract/title)	Peng Sanying and Yuan Fang
Toledo, E., J. J. Beunza, J. M. Nunez-Cordoba, M. Bes-Rastrollo, F. J. Basterra-Gortari and M. A. Martinez-Gonzalez (2009). "Metabolic risk factors in a cohort of young adults and their association with a body-mass index between 22 and 25 kg/m(2)." Medicina Clinica 132(17): 654-660.	Electronic Database			Excluded: Does not meet inclusion criteria (assessed via abstract/title)	Peng Sanying and Yuan Fang
Tokarchuk, A., L. Abenavoli, N. Kobyliak, M. Khomenko, M. Revun, N. Dolgaia, N. Molochek, O. Tsyryuk, A. Garnytska, V. Konakh, R. Pellicano, S. Fagoonee, L. Ostapchenko and T. Falalyeyeva (2022). "Nutrition program, physical activity and gut microbiota modulation: a randomized controlled trial to promote a healthy lifestyle in students with vitamin D-3 deficiency." Minerva Medica 113(4): 683-694.	Electronic Database			Excluded: Does not meet inclusion criteria (assessed via abstract/title)	Peng Sanying and Yuan Fang
Tok, C. Y., S. R. Ahmad and S. Q. D. Koh (2018). "Dietary Habits and Lifestyle Practices among University Students in Universiti Brunei Darussalam." Malaysian Journal of Medical Sciences 25(3): 56-66.	Electronic Database			Excluded: Does not meet inclusion criteria (assessed via abstract/title)	Peng Sanying and Yuan Fang
Todorovic, J., Z. Terzic-Supic, B. Djikanovic, D. Nesic, P. Piperac and Z. Stamenkovic (2019). "Can social media intervention improve physical activity of medical students?" Public Health 174: 69-73.	Electronic Database			Excluded: Does not meet inclusion criteria (assessed via abstract/title)	Peng Sanying and Yuan Fang
Todd, T., N. Miodrag, S. C. Bougher and A. Z. Zambom (2019). "A Peer Mentored Physical Activity Intervention: An Emerging Practice for Autistic College Students." Autism in Adulthood 1(3): 232-237.	Electronic Database			Excluded: Does not meet inclusion criteria (assessed via abstract/title)	Peng Sanying and Yuan Fang
Tixi, M. E. G., P. A. R. Guarango and L. P. Y. Brito (2021). "Physical activity and nutritional status in university students times of pandemic." Revista Cubana De Reumatologia 23(1).	Electronic Database			Excluded: Does not meet inclusion criteria (assessed via abstract/title)	Peng Sanying and Yuan Fang
Tirosh, A., I. Shai, D. Tekes-Manova, E. Israeli, D. Pereg, T. Shochat, I. Kochba, A. Rudich and G. Israeli Diabetes Res (2005). "Normal fasting plasma glucose levels and type 2 diabetes in young men." New England Journal of Medicine 353(14): 1454-1462.	Electronic Database			Excluded: Does not meet inclusion criteria (assessed via abstract/title)	Peng Sanying and Yuan Fang
Timmerman, K. L., K. D. Ballard, G. A. Volk, M. A. Deal, A. J. Meisler, J. M. Karrow, A. P. Good and S. T. Reynolds (2018). "Altering Physical Activity Influences Insulin Responses to Glucose Ingestion in Healthy Adults." International Journal of Sports Medicine 39(13): 972-977.	Electronic Database			Excluded: Does not meet inclusion criteria (assessed via abstract/title)	Peng Sanying and Yuan Fang
Tilden, D. R., A. E. Noser and S. S. Jaser (2023). "Sedentary Behavior and Physical Activity Associated with Psychosocial Outcomes in Adolescents with Type 1 Diabetes." Pediatric Diabetes 2023.	Electronic Database			Excluded: Not focused on college students	Peng Sanying and Yuan Fang
Tikanmaki, M., N. Kaseva, T. Tammelin, M. Sipola-Leppanen, H. M. Matinolli, J. G. Eriksson, M. R. Jarvelin, M. Vaarasmaki and E. Kajantie (2017). "Leisure Time Physical Activity in Young Adults Born Preterm." Journal of Pediatrics 189: 135-+.	Electronic Database			Excluded: Does not meet inclusion criteria (assessed via abstract/title)	Peng Sanying and Yuan Fang
Tiden, A., G. B. Sundblad and S. Lundvall (2021). "Assessed movement competence through the lens of Bourdieu - a longitudinal study of a developed taste for sport, PE and physical activity." Physical Education and Sport Pedagogy 26(3): 255-267.	Electronic Database			Excluded: Does not meet inclusion criteria (assessed via abstract/title)	Peng Sanying and Yuan Fang
Thyagarajan, B., D. R. Jacobs, G. G. Apostol, L. J. Smith, R. L. Jensen, R. O. Crapo, R. G. Barr, C. E. Lewis and O. D. Williams (2008). "Longitudinal association of body mass index with lung function: The CARDIA Study." Respiratory Research 9.	Electronic Database			Excluded: Does not meet inclusion criteria (assessed via abstract/title)	Peng Sanying and Yuan Fang
Thorsen, L., S. K. H. Bohn, H. C. Lie, S. D. Fossa and C. E. Kiserud (2022). "Needs for information about lifestyle and rehabilitation in long-term young adult cancer survivors." Supportive Care in Cancer 30(1): 521-533.	Electronic Database			Excluded: Does not meet inclusion criteria (assessed via abstract/title)	Peng Sanying and Yuan Fang
Thornton, C. P., K. Ruble and S. Kozachik (2020). "Psychosocial Interventions for Adolescents and Young Adults With Cancer: An Integrative Review." Journal of Pediatric Oncology Nursing 37(6): 408-422.	Electronic Database			Excluded: Not focused on college students	Peng Sanying and Yuan Fang
Thornton, C. P., M. C. Li, C. H. Yeh and K. Ruble (2021). "Self-efficacy in symptom management for adolescents and young adults with cancer: a systematic review." Supportive Care in Cancer 29(6): 2851-2862.	Electronic Database			Excluded: Not focused on college students	Peng Sanying and Yuan Fang
Thompson, N. R., M. Asare, C. Millan and M. R. U. Meyer (2020). "Theory of Planned Behavior and Perceived Role Model as Predictors of Nutrition and Physical Activity Behaviors Among College Students in Health-Related Disciplines." Journal of Community Health 45(5): 965-972.	Electronic Database			Excluded: Does not meet inclusion criteria (assessed via abstract/title)	Peng Sanying and Yuan Fang
Thompson, J. E. S., W. Smith, L. J. Ware, C. M. C. Mels, J. M. van Rooyen, H. W. Huisman, L. Malan, N. T. Malan, L. Lammertyn and A. E. Schutte (2016). "Masked hypertension and its associated cardiovascular risk in young individuals: the African-PREDICT study." Hypertension Research 39(3): 158-165.	Electronic Database			Excluded: Does not meet inclusion criteria (assessed via abstract/title)	Peng Sanying and Yuan Fang
Thomee, S., L. Lissner, M. Hagberg and A. Grimby-Ekman (2015). "Leisure time computer use and overweight development in young adults - a prospective study." Bmc Public Health 15.	Electronic Database			Excluded: Does not meet inclusion criteria (assessed via abstract/title)	Peng Sanying and Yuan Fang
Thomas, M. C. and T. W. Kamarck (2023). "Does light physical activity reduce blood pressure responses to laboratory stressors?" Psychophysiology.	Electronic Database			Excluded: Does not meet inclusion criteria (assessed via abstract/title)	Peng Sanying and Yuan Fang
Thomas, J. J., L. Lutes, E. Smirnova, B. M. Das, S. Huzurbazar, L. Aldrich and M. Lee (2019). "Self-Concept in the Context of Diabetes Prevention: Development of the Lifestyle Health-Related Self-Concept Questionnaire." American Journal of Health Promotion 33(3): 452-456.	Electronic Database			Excluded: Does not meet inclusion criteria (assessed via abstract/title)	Peng Sanying and Yuan Fang
Thomas, E. V. and J. Warren-Findlow (2020). "Body image, self-esteem, and behavioral risk for chronic disease among college students: Additional evidence for integrated prevention." Journal of American College Health 68(6): 658-665.	Electronic Database			Excluded: Does not meet inclusion criteria (assessed via abstract/title)	Peng Sanying and Yuan Fang
Thomas, D. G., H. Erpenbach, R. W. Hickey, D. Waltzman, J. Haarbauer-Krupa, L. D. Nelson, C. G. Patterson, M. A. McCrea, M. W. Collins and A. P. Kontos (2022). "Implementation of active injury management (AIM) in youth with acute concussion: A randomized controlled trial." Contemporary Clinical Trials 123.	Electronic Database			Excluded: Does not meet inclusion criteria (assessed via abstract/title)	Peng Sanying and Yuan Fang
Thomas, A. M., K. M. Beaudry, K. L. Gammage, P. Klentrou and A. R. Josse (2019). "Physical Activity, Sport Participation, and Perceived Barriers to Engagement in First-Year Canadian University Students." Journal of Physical Activity & Health 16(6): 437-446.	Electronic Database			Excluded: Does not meet inclusion criteria (assessed via abstract/title)	Peng Sanying and Yuan Fang
Thiria, E., C. Pellegrini, B. E. Kase, K. DeVivo and S. E. Steck (2022). "Health behavior and anxiety changes during the COVID-19 pandemic among students, faculty, and staff at a US university." Journal of American College Health.	Electronic Database			Excluded: Does not meet inclusion criteria (assessed via abstract/title)	Peng Sanying and Yuan Fang
Thind, H., J. Fava, R. Traficante and B. C. Bock (2016). "A New Measure of Home Exercise Benefits and Barriers." American Journal of Health Education 47(2): 99-107.	Electronic Database			Excluded: Does not meet inclusion criteria (assessed via abstract/title)	Peng Sanying and Yuan Fang
Thein-Nissenbaum, J. and E. Hammer (2017). "Treatment strategies for the female athlete triad in the adolescent athlete: current perspectives." Open Access Journal of Sports Medicine 8: 85-95.	Electronic Database			Excluded: Not focused on college students	Peng Sanying and Yuan Fang
Thein-Nissenbaum, J. (2013). "Long term consequences of the female athlete triad." Maturitas 75(2): 107-112.	Electronic Database			Excluded: Does not meet inclusion criteria (assessed via abstract/title)	Peng Sanying and Yuan Fang
Thapa, K., P. M. Bhandari, D. Neupane, S. Bhochhibhoya, J. Rajbhandari-Thapa and R. P. Pathak (2019). "Physical activity and its correlates among higher secondary school students in an urban district of Nepal." Bmc Public Health 19.	Electronic Database			Excluded: Does not meet inclusion criteria (assessed via abstract/title)	Peng Sanying and Yuan Fang
Tham, X. C., C. Whitton, F. Muller-Riemenschneider and N. A. Petrunoff (2023). "Young Adults' Use of Mobile Food Delivery Apps and the Potential Impacts on Diet During the COVID-19 Pandemic: Mixed Methods Study." Jmir Formative Research 7.	Electronic Database			Excluded: Does not meet inclusion criteria (assessed via abstract/title)	Peng Sanying and Yuan Fang
Teuber, M. and G. Sudeck (2021). "Why Do Students Walk or Cycle for Transportation? Perceived Study Environment and Psychological Determinants as Predictors of Active Transportation by University Students." International Journal of Environmental Research and Public Health 18(4).	Electronic Database			Excluded: Does not meet inclusion criteria (assessed via abstract/title)	Peng Sanying and Yuan Fang
Teuber, M., D. Leyhr, J. Moll and G. Sudeck (2022). "Nudging digital physical activity breaks for home studying of university students-A randomized controlled trial during the COVID-19 pandemic with daily activity measures." Frontiers in Sports and Active Living 4.	Electronic Database			Excluded: Does not meet inclusion criteria (assessed via abstract/title)	Peng Sanying and Yuan Fang
Terry, J. G., K. G. Hartley, L. M. Steffen, S. Nair, A. C. Alman, M. F. Wellons, D. R. Jacobs, H. A. Tindle and J. J. Carr (2020). "Association of smoking with abdominal adipose deposition and muscle composition in Coronary Artery Risk Development in Young Adults (CARDIA) participants at mid-life: A population-based cohort study." Plos Medicine 17(7).	Electronic Database			Excluded: Does not meet inclusion criteria (assessed via abstract/title)	Peng Sanying and Yuan Fang
Terrill, J., J. Roos and L. Zarrinkhameh (2019). "Acute Rehabilitation of a 27-Year-Old Man With Failure to Thrive." Journal of Acute Care Physical Therapy 10(2): 53-64.	Electronic Database			Excluded: Does not meet inclusion criteria (assessed via abstract/title)	Peng Sanying and Yuan Fang
Tercyak, K. P., K. W. Beville, L. R. Walker, S. Prahlad, F. R. Cogen, D. O. Sobel and R. Streisand (2005). "Health attitudes, beliefs, and risk behaviors among adolescents and young adults with type 1 diabetes." Childrens Health Care 34(3): 165-180.	Electronic Database			Excluded: Not focused on college students	Peng Sanying and Yuan Fang
ter Wolbeek, M., L. J. P. van Doornen, A. Kavelaars, M. D. J. Tersteeg-Kamperman and C. J. Heijnen (2011). "Fatigue, depressive symptoms, and anxiety from adolescence up to young adulthood: A longitudinal study." Brain Behavior and Immunity 25(6): 1249-1255.	Electronic Database			Excluded: Does not meet inclusion criteria (assessed via abstract/title)	Peng Sanying and Yuan Fang
Tentor, J., L. M. Harada, R. T. Nakamura, M. Gidlund, L. N. Castilho and E. C. de Faria (2006). "Sex-dependent variables in the modulation of postalimentary lipemia." Nutrition 22(1): 9-15.	Electronic Database			Excluded: Focus on nutrition, not PA intervention	Peng Sanying and Yuan Fang
Teng, S., L. Chakravorty, N. Fleury and S. Gorman (2019). "Regular exposure to non-burning ultraviolet radiation reduces signs of non-alcoholic fatty liver disease in mature adult mice fed a high fat diet: results of a pilot study." Bmc Research Notes 12.	Electronic Database			Excluded: Does not meet inclusion criteria (assessed via abstract/title)	Peng Sanying and Yuan Fang
Ten Eyck, L. L., D. P. Gresky and C. G. Lord (2007). "Effects of Directed Thinking on Exercise and Cardiovascular Fitness." Journal of Applied Biobehavioral Research 12(3-4).	Electronic Database			Excluded: Does not meet inclusion criteria (assessed via abstract/title)	Peng Sanying and Yuan Fang
Telleria-Aramburu, N. and M. Arroyo-Izaga (2022). "Risk factors of overweight/obesity-related lifestyles in university students: Results from the EHU12/24 study." British Journal of Nutrition 127(6): 914-926.	Electronic Database			Excluded: Focus on nutrition, not PA intervention	Peng Sanying and Yuan Fang
Teleman, A. A., C. de Waure, V. Soffiani, A. Poscia and M. L. Di Pietro (2015). "Physical activity and health promotion in Italian university students." Annali Dell Istituto Superiore Di Sanita 51(2): 106-110.	Electronic Database			Excluded: Does not meet inclusion criteria (assessed via abstract/title)	Peng Sanying and Yuan Fang
Teel, E. F., S. W. Marshall, L. G. Appelbaum, C. L. Battaglini, K. A. Carneiro, K. M. Guskiewicz, J. K. Register-Mihalik and J. P. Mihalik (2019). "A Randomized Controlled Trial Investigating the Feasibility and Adherence to an Aerobic Training Program in Healthy Individuals." Journal of Sport Rehabilitation 28(7): 692-698.	Electronic Database			Excluded: Does not meet inclusion criteria (assessed via abstract/title)	Peng Sanying and Yuan Fang
Taylor, R. W., A. M. Grant, A. Goulding and S. M. Williams (2005). "Early adiposity rebound: review of papers linking this to subsequent obesity in children and adults." Current Opinion in Clinical Nutrition and Metabolic Care 8(6): 607-612.	Electronic Database			Excluded: Not focused on college students	Peng Sanying and Yuan Fang
Tavolacci, M. P., E. Wouters, S. Van de Velde, V. Buffel, P. Dechelotte, G. Van Hal and J. Ladner (2021). "The Impact of COVID-19 Lockdown on Health Behaviors among Students of a French University." International Journal of Environmental Research and Public Health 18(8).	Electronic Database			Excluded: Does not meet inclusion criteria (assessed via abstract/title)	Peng Sanying and Yuan Fang
Tavolacci, M. P., J. Ladner, S. Grigioni, L. Richard, H. Villet and P. Dechelotte (2013). "Prevalence and association of perceived stress, substance use and behavioral addictions: a cross-sectional study among university students in France, 2009-2011." Bmc Public Health 13.	Electronic Database			Excluded: Cross-sectional or observational study, no intervention	Peng Sanying and Yuan Fang
Tavolacci, M. P., J. Ladner and P. Dechelotte (2021). "Sharp Increase in Eating Disorders among University Students since the COVID-19 Pandemic." Nutrients 13(10).	Electronic Database			Excluded: Does not meet inclusion criteria (assessed via abstract/title)	Peng Sanying and Yuan Fang
Tassitano, R. M., C. M. D. Martins, P. C. Cabral, J. Mota, M. C. M. Tenorio and G. A. P. da Silva (2016). "Psychosocial factors and physical activity as predictors of fruit and vegetable intake in college students." Revista De Nutricao-Brazilian Journal of Nutrition 29(2): 173-183.	Electronic Database			Excluded: Does not meet inclusion criteria (assessed via abstract/title)	Peng Sanying and Yuan Fang
Tashiro, T., N. Maeda, S. Tsutsumi, M. Komiya, S. Arima, R. Mizuta, K. Fukui, Y. Nishikawa and Y. Urabe (2022). "Association between sedentary behavior and depression among Japanese medical students during the COVID-19 pandemic: a cross-sectional online survey." Bmc Psychiatry 22(1).	Electronic Database			Excluded: Includes individuals with disabilities or mental disorders	Peng Sanying and Yuan Fang
Tarro, L., E. Llaurado, R. Albaladejo, D. Morina, V. Arija, R. Sola and M. Giralt (2014). "A primary-school-based study to reduce the prevalence of childhood obesity - the EdAl (Educacio en Alimentacio) study: a randomized controlled trial." Trials 15.	Electronic Database			Excluded: Not focused on college students	Peng Sanying and Yuan Fang
Tarnus, E., A. Catan, C. Verkindt and E. Bourdon (2011). "Evaluation of maximal O-2 uptake with undergraduate students at the University of La Reunion." Advances in Physiology Education 35(1): 76-81.	Electronic Database			Excluded: Does not meet inclusion criteria (assessed via abstract/title)	Peng Sanying and Yuan Fang
Tariq, A., S. R. Khan and A. Basharat (2020). "Internet Use, eHealth Literacy, and Dietary Supplement Use Among Young Adults in Pakistan: Cross-Sectional Study." Journal of Medical Internet Research 22(6).	Electronic Database			Excluded: Cross-sectional or observational study, no intervention	Peng Sanying and Yuan Fang
Tappy, L. (2006). "Adiposity in children born small for gestational age." International Journal of Obesity 30: S36-S40.	Electronic Database			Excluded: Not focused on college students	Peng Sanying and Yuan Fang
Tao, Z. Q., A. M. Shi and J. Zhao (2015). "Epidemiological Perspectives of Diabetes." Cell Biochemistry and Biophysics 73(1): 181-185.	Electronic Database			Excluded: Does not meet inclusion criteria (assessed via abstract/title)	Peng Sanying and Yuan Fang
Tao, K., W. X. Liu, S. Y. Xiong, L. Ken, N. Zeng, Q. W. Peng, X. N. Yan, J. L. Wang, Y. Z. Wu, M. Z. Lei, X. X. Li and Z. Gao (2019). "Associations between Self-Determined Motivation, Accelerometer-Determined Physical Activity, and Quality of Life in Chinese College Students." International Journal of Environmental Research and Public Health 16(16).	Electronic Database			Excluded: Does not meet inclusion criteria (assessed via abstract/title)	Peng Sanying and Yuan Fang
Tao, B. L., T. C. Lu, H. W. Chen and J. Yan (2023). "The Relationship between Psychological Stress and Emotional State in Chinese University Students during COVID-19: The Moderating Role of Physical Exercise." Healthcare 11(5).	Electronic Database			Excluded: Does not meet inclusion criteria (assessed via abstract/title)	Peng Sanying and Yuan Fang
Tanir, G., K. Karacabey and H. Tanir (2019). "The Relationship Between Physical Activity and Sleep Quality in University Students." International Journal of Applied Exercise Physiology 8(2.1): 800-808.	Electronic Database			Excluded: Does not meet inclusion criteria (assessed via abstract/title)	Peng Sanying and Yuan Fang
Tang, R. Y. (2023). "The Enlightenment of Psychological Counseling Combined with Exercise Therapy on Public Health Pragmatics Classroom." Revista De Psicologia Del Deporte 32(2): 157-165.	Electronic Database			Excluded: Does not meet inclusion criteria (assessed via abstract/title)	Peng Sanying and Yuan Fang
Tang, N. K. Y., P. D. W. Banks and A. N. Sanborn (2023). "Judgement of sleep quality of the previous night changes as the day unfolds: A prospective experience sampling study." Journal of Sleep Research 32(3).	Electronic Database			Excluded: Does not meet inclusion criteria (assessed via abstract/title)	Peng Sanying and Yuan Fang
Tang, J., C. Abraham, E. Stamp and C. Greaves (2015). "How can weight-loss app designers' best engage and support users? A qualitative investigation." British Journal of Health Psychology 20(1): 151-171.	Electronic Database			Excluded: Qualitative study, not an intervention	Peng Sanying and Yuan Fang
Tanenbaum, H. C., J. Q. Felicitas, Y. W. Li, M. Tobias, C. P. Chou, P. H. Palmer, D. Spruijt-Metz, K. D. Reynolds, C. A. Johnson and B. Xie (2016). "Overweight Perception: Associations with Weight Control Goals, Attempts, and Practices among Chinese Female College Students." Journal of the Academy of Nutrition and Dietetics 116(3): 458-466.	Electronic Database			Excluded: Focus on nutrition, not PA intervention	Peng Sanying and Yuan Fang
Tan, S. L., M. Jetzke, V. Vergeld and C. Muller (2020). "Independent and Combined Associations of Physical Activity, Sedentary Time, and Activity Intensities With Perceived Stress Among University Students: Internet-Based Cross-Sectional Study." Jmir Public Health and Surveillance 6(4): 115-128.	Electronic Database			Excluded: Cross-sectional or observational study, no intervention	Peng Sanying and Yuan Fang
Tan, A. S. L., V. W. Rees, J. Rodgers, E. Agudile, N. A. Sokol, K. Yie and A. Sanders-Jackson (2018). "Effects of exposure to anti-vaping public service announcements among current smokers and dual users of cigarettes and electronic nicotine delivery systems." Drug and Alcohol Dependence 188: 251-258.	Electronic Database			Excluded: Does not meet inclusion criteria (assessed via abstract/title)	Peng Sanying and Yuan Fang
Tamim, H., A. Terro, H. Kassem, A. Ghazi, T. Abou Khamis, M. M. A. Hay and U. Musharrafieh (2003). "Tobacco use by university students, Lebanon, 2001." Addiction 98(7): 933-939.	Electronic Database			Excluded: Does not meet inclusion criteria (assessed via abstract/title)	Peng Sanying and Yuan Fang
Tam, C. F., E. Martinez, S. Tsai, L. C. Chang, L. Calderon, R. Davis and I. L. Yeh (1996). "A comparison of dietary atherogenicities, energy balance, and physical activity levels of male and female college students." Nutrition Research 16(11-12): 1861-1880.	Electronic Database			Excluded: Does not meet inclusion criteria (assessed via abstract/title)	Peng Sanying and Yuan Fang
Takeoka, A., J. Tayama, H. Yamasaki, M. Kobayashi, S. Ogawa, T. Saigo, H. Kawano, N. Abiru, M. Hayashida, T. Maeda and S. Shirabe (2016). "Intra-abdominal fat accumulation is a hypertension risk factor in young adulthood A cross-sectional study." Medicine 95(45).	Electronic Database			Excluded: Cross-sectional or observational study, no intervention	Peng Sanying and Yuan Fang
Tafireyi, C. G. S. and J. M. Grace (2022). "Physical activity and health promotion guidelines for Eswatini University students." International Journal of Health Promotion and Education.	Electronic Database			Excluded: Does not meet inclusion criteria (assessed via abstract/title)	Peng Sanying and Yuan Fang
Tada, Y., T. Yoshizaki, Y. Tomata, Y. Yokoyama, A. Sunami, A. Hida and Y. Kawano (2017). "The Impact of Menstrual Cycle Phases on Cardiac Autonomic Nervous System Activity: An Observational Study Considering Lifestyle (Diet, Physical Activity, and Sleep) among Female College Students." Journal of Nutritional Science and Vitaminology 63(4): 249-255.	Electronic Database			Excluded: Cross-sectional or observational study, no intervention	Peng Sanying and Yuan Fang
Tabozzi, S. A., S. G. Di Santo, F. Franchini, F. Ratto, M. Luchi, B. Filiputti, L. P. Ardigo and C. L. Lafortuna (2020). "Sedentary Behaviors and Physical Activity Habits Independently Affect Fat Oxidation in Fasting Conditions and Capillary Glucose Levels After Standardized Glucose-Rich Meal in Healthy Females." Frontiers in Physiology 11.	Electronic Database			Excluded: Does not meet inclusion criteria (assessed via abstract/title)	Peng Sanying and Yuan Fang
Sylvester, B. D., J. D. Gilchrist, J. O'Loughlin and C. M. Sabiston (2020). "Sampling sports during adolescence, exercise behaviour in adulthood, and the mediating role of perceived variety in exercise." Psychology & Health 35(11): 1368-1383.	Electronic Database			Excluded: Does not meet inclusion criteria (assessed via abstract/title)	Peng Sanying and Yuan Fang
Sweileh, W. M. (2023). "Visualized Analysis of Research Publications on Physical Activity among Higher Education Students." American Journal of Health Education.	Electronic Database			Excluded: Does not meet inclusion criteria (assessed via abstract/title)	Peng Sanying and Yuan Fang
Swanson, W. M. (2016). "An opportunity to combat obesity lies in the at-risk college population." Journal of the American Association of Nurse Practitioners 28(4): 196-203.	Electronic Database			Excluded: Does not meet inclusion criteria (assessed via abstract/title)	Peng Sanying and Yuan Fang
Swaminathan, S., T. Thomas, S. Yusuf and M. Vaz (2013). "Clustering of diet, physical activity and overweight in parents and offspring in South India." European Journal of Clinical Nutrition 67(2): 128-134.	Electronic Database			Excluded: Does not meet inclusion criteria (assessed via abstract/title)	Peng Sanying and Yuan Fang
Suzuki, Y., H. Kaneko, Y. Yano, A. Okada, H. Itoh, S. Matsuoka, K. Fujiu, N. Michihata, T. Jo, N. Takeda, H. Morita, A. Matsunaga, K. Node, J. W. McEvoy, C. S. P. Lam, S. Oparil, H. Yasunaga and I. Komuro (2022). "Association of Cardiovascular Health Metrics With Risk of Transition to Hypertension in Non-Hypertensive Young Adults." American Journal of Hypertension 35(10): 858-866.	Electronic Database			Excluded: Does not meet inclusion criteria (assessed via abstract/title)	Peng Sanying and Yuan Fang
Suzuki, Y., H. Kaneko, A. Okada, S. Matsuoka, H. Itoh, K. Fujiu, N. Michihata, T. Jo, N. Takeda, H. Morita, S. Yamaguchi, K. Node, T. Yamauchi, H. Yasunaga and I. Komuro (2022). "Prediabetes in Young Adults and Its Association With Cardiovascular Health Metrics in the Progression to Diabetes." Journal of Clinical Endocrinology & Metabolism 107(7): 1843-1853.	Electronic Database			Excluded: Does not meet inclusion criteria (assessed via abstract/title)	Peng Sanying and Yuan Fang
Suwalska, J., K. Kolasinska, D. Lojko and P. Bogdanski (2022). "Eating Behaviors, Depressive Symptoms and Lifestyle in University Students in Poland." Nutrients 14(5).	Electronic Database			Excluded: Does not meet inclusion criteria (assessed via abstract/title)	Peng Sanying and Yuan Fang
Sutan, R., K. M. Amir and A. M. Tamil (2022). "Sociodemographic and body image measures associated with overall and domain-specific physical activity among a group of Malaysian university undergraduates." Journal of Health Research 36(6): 1131-1140.	Electronic Database			Excluded: Does not meet inclusion criteria (assessed via abstract/title)	Peng Sanying and Yuan Fang
Sussman, D., J. Germann and M. Henkelman (2015). "Gestational ketogenic diet programs brain structure and susceptibility to depression & anxiety in the adult mouse offspring." Brain and Behavior 5(2).	Electronic Database			Excluded: Includes individuals with disabilities or mental disorders	Peng Sanying and Yuan Fang
Suorsa, K. I., C. C. Cushing, A. J. Mullins, E. Meier, A. P. Tackett, A. Junghans, J. M. Chaney and L. L. Mullins (2016). "Adolescents and young adults with asthma and allergies: Physical activity, self-efficacy, social support, and subsequent psychosocial outcomes." Childrens Health Care 45(4): 414-427.	Electronic Database			Excluded: Not focused on college students	Peng Sanying and Yuan Fang
Suominen, A., A. Haavisto, S. Mathiesen, M. M. Nielsen, P. M. Lahteenmaki, K. Sorensen, M. Ifversen, C. Molgaard, A. Juul, K. Muller and K. Jahnukainen (2022). "Physical Fitness and Frailty in Males after Allogeneic Hematopoietic Stem Cell Transplantation in Childhood: A Long-Term Follow-Up Study." Cancers 14(14).	Electronic Database			Excluded: Not focused on college students	Peng Sanying and Yuan Fang
Sundgot-Borgen, C., J. Sundgot-Borgen, S. Bratland-Sanda, E. Kolle, M. K. Torstveit, K. M. E. Svantorp-Tveiten and T. F. Mathisen (2021). "Body appreciation and body appearance pressure in Norwegian university students comparing exercise science students and other students." Bmc Public Health 21(1).	Electronic Database			Excluded: Does not meet inclusion criteria (assessed via abstract/title)	Peng Sanying and Yuan Fang
Sundgot-Borgen, C., T. F. Mathisen, M. K. Torstveit and J. Sundgot-Borgen (2022). "Explanations for use of dietary- and muscle enhancing dietary supplements among university students: a national cross-sectional study." Bmc Nutrition 8(1).	Electronic Database			Excluded: Focus on nutrition, not PA intervention	Peng Sanying and Yuan Fang
Sundahl, L., M. Zetterberg, A. Wester, B. Rehn and S. Blomqvist (2016). "Physical Activity Levels Among Adolescent and Young Adult Women and Men with and without Intellectual Disability." Journal of Applied Research in Intellectual Disabilities 29(1): 93-98.	Electronic Database			Excluded: Includes individuals with disabilities or mental disorders	Peng Sanying and Yuan Fang
Sun, X. M., Z. B. Cao, H. Taniguchi, K. Tanisawa and M. Higuchi (2017). "Effect of an Acute Bout of Endurance Exercise on Serum 25(OH)D Concentrations in Young Adults." Journal of Clinical Endocrinology & Metabolism 102(11): 3937-3944.	Electronic Database			Excluded: Does not meet inclusion criteria (assessed via abstract/title)	Peng Sanying and Yuan Fang
Sun, C. W., Y. J. Wang, Y. Q. Fang, Y. Q. He, X. Wang, B. C. L. So, D. H. K. Shum and C. Yan (2022). "The effect of physical activity on anhedonia in individuals with depressive symptoms." Psych Journal 11(2): 214-226.	Electronic Database			Excluded: Does not meet inclusion criteria (assessed via abstract/title)	Peng Sanying and Yuan Fang
Suminski, R. R., S. Pyle and W. C. Taylor (2009). "ENVIRONMENTAL CHARACTERISTICS AND PHYSICAL ACTIVITY IN RACIAL/LTHNIC MINORITY AND EURO-AMERICAN COLLEGE STUDENTS." Perceptual and Motor Skills 108(2): 465-478.	Electronic Database			Excluded: Does not meet inclusion criteria (assessed via abstract/title)	Peng Sanying and Yuan Fang
Suminski, R. R. and R. Petosa (2006). "Web-assisted instruction for changing social cognitive variables related to physical activity." Journal of American College Health 54(4): 219-225.	Electronic Database			Excluded: Does not meet inclusion criteria (assessed via abstract/title)	Peng Sanying and Yuan Fang
Sukys, S., V. J. Cesnaitiene, L. Grajauskas and R. Kreivyte (2016). "EXERCISE SERVICES AVAILABILITY ASSOCIATION WITH YOUNG ADULTS' LEISURE TIME PHYSICAL ACTIVITY AND PERSONAL HEALTH." Transformations in Business & Economics 15(2B): 709-722.	Electronic Database			Excluded: Does not meet inclusion criteria (assessed via abstract/title)	Peng Sanying and Yuan Fang
Sukys, S., V. J. Cesnaitiene, A. Emeljanovas, B. Mieziene, I. Valantine and Z. M. Ossowski (2019). "Reasons and Barriers for University Students' Leisure-Time Physical Activity: Moderating Effect of Health Education." Perceptual and Motor Skills 126(6): 1084-1100.	Electronic Database			Excluded: Does not meet inclusion criteria (assessed via abstract/title)	Peng Sanying and Yuan Fang
Suija, K., M. Timonen, M. Suviola, J. Jokelainen, M. R. Jarvelin and T. Tammelin (2013). "The association between physical fitness and depressive symptoms among young adults: results of the Northern Finland 1966 birth cohort study." Bmc Public Health 13.	Electronic Database			Excluded: Does not meet inclusion criteria (assessed via abstract/title)	Peng Sanying and Yuan Fang
Suh, Y. I., J. Kim, A. Han and M. C. Nguyen (2020). "EFFECTIVENESS OF A TAEKWONDO COURSE ON MULTICULTURALISM AMONG AFRICAN-AMERICAN COLLEGE STUDENTS." South African Journal for Research in Sport Physical Education and Recreation 42(1): 71-80.	Electronic Database			Excluded: Does not meet inclusion criteria (assessed via abstract/title)	Peng Sanying and Yuan Fang
Suetani, S., A. Mamun, G. M. Williams, J. M. Najman, J. J. McGrath and J. G. Scott (2017). "Longitudinal association between physical activity engagement during adolescence and mental health outcomes in young adults: A 21-year birth cohort study." Journal of Psychiatric Research 94: 116-123.	Electronic Database			Excluded: Does not meet inclusion criteria (assessed via abstract/title)	Peng Sanying and Yuan Fang
Suarez-Llorca, C., V. Carrasco-Embuena, A. Fourcade-Lopez, J. J. Chinchilla-Mira and E. Andreu-Cabrera (2010). "THE EFFECTS OF THE USE OF BLOGS ON THE LEARNING PROCESS OF SEA SPORTS IN THE FRAMEWORK OF HIGHER EDUCATION." Journal of Human Sport and Exercise 5(2): 288-294.	Electronic Database			Excluded: Does not meet inclusion criteria (assessed via abstract/title)	Peng Sanying and Yuan Fang
Suarez-Balcazar, Y., A. A. Orozco, M. Mate and C. Garcia (2018). "Unpacking barriers to healthy lifestyles from the perspective of youth with disabilities and their parents." Journal of Prevention & Intervention in the Community 46(1): 61-72.	Electronic Database			Excluded: Does not meet inclusion criteria (assessed via abstract/title)	Peng Sanying and Yuan Fang
Suarez, A. C., X. Dopico-Calvo, E. Iglesias-Soler, M. C. C. Suarez and F. C. Sampedro (2017). "Health related to quality of life and their relationship with adherence to the mediterranean diet and physical activity at the university in Galicia." Nutricion Clinica Y Dietetica Hospitalaria 37(2): 42-49.	Electronic Database			Excluded: Does not meet inclusion criteria (assessed via abstract/title)	Peng Sanying and Yuan Fang
Su, Z. H. and C. B. Zeng (2022). "The Effects of Health Consideration on Exergaming Behavior in College Students: A Structural Equation Perspective." Research Quarterly for Exercise and Sport 93(1): 96-104.	Electronic Database			Excluded: Does not meet inclusion criteria (assessed via abstract/title)	Peng Sanying and Yuan Fang
Su, J. J., E. X. Wei, C. Clark, K. X. Liang and X. J. Sun (2022). "Physical exercise, Sedentaary Behaviour, Sleep and Depression Symptoms in Chinese Young Adults During the COVID-19 Pandemic: A Compositional Isotemporal Analysis." International Journal of Mental Health Promotion 24(5): 759-769.	Electronic Database			Excluded: Includes individuals with disabilities or mental disorders	Peng Sanying and Yuan Fang
Stuntz, C. P., C. Smith and K. Vensel (2017). "Is the relationship between lifestyle factors and physical activity mediated by psychological needs and motivation?" International Journal of Sport and Exercise Psychology 15(3): 291-305.	Electronic Database			Excluded: Does not meet inclusion criteria (assessed via abstract/title)	Peng Sanying and Yuan Fang
Stults-Kolehmainen, M. A., M. Blacutt, N. Fogelman, T. A. Gilson, P. R. Stanforth, A. L. Divin, J. B. Bartholomew, A. Filgueiras, P. C. McKee, G. I. Ash, J. T. Ciccolo, L. B. Decker, S. L. Williamson and R. Sinha (2021). "Measurement of Motivation States for Physical Activity and Sedentary Behavior: Development and Validation of the CRAVE Scale." Frontiers in Psychology 12.	Electronic Database			Excluded: Does not meet inclusion criteria (assessed via abstract/title)	Peng Sanying and Yuan Fang
Strutz, K. L., L. J. Richardson and J. M. Hussey (2014). "Selected Preconception Health Indicators and Birth Weight Disparities in a National Study." Womens Health Issues 24(1): E89-E97.	Electronic Database			Excluded: Does not meet inclusion criteria (assessed via abstract/title)	Peng Sanying and Yuan Fang
Strutz, K. L., L. J. Richardson and J. M. Hussey (2012). "Preconception Health Trajectories and Birth Weight in a National Prospective Cohort." Journal of Adolescent Health 51(6): 629-636.	Electronic Database			Excluded: Not focused on college students	Peng Sanying and Yuan Fang
Stroud, I. and L. M. Gutman (2021). "Longitudinal changes in the mental health of UK young male and female adults during the COVID-19 pandemic." Psychiatry Research 303.	Electronic Database			Excluded: Does not meet inclusion criteria (assessed via abstract/title)	Peng Sanying and Yuan Fang
Stroth, S., K. Hille, M. Spitzer and R. Reinhardt (2009). "Aerobic endurance exercise benefits memory and affect in young adults." Neuropsychological Rehabilitation 19(2): 223-243.	Electronic Database			Excluded: Does not meet inclusion criteria (assessed via abstract/title)	Peng Sanying and Yuan Fang
Stroske, I., K. Geue, M. Friedrich, A. Sender, R. Schmidt, D. Richter and K. Leuteritz (2021). "Health Behavior and Associated Factors in Young Adult Cancer Patients." Frontiers in Psychology 12.	Electronic Database			Excluded: Does not meet inclusion criteria (assessed via abstract/title)	Peng Sanying and Yuan Fang
Strope, M. A., P. Nigh, M. I. Carter, N. T. Lin, J. Jiang and P. S. Hinton (2015). "Physical Activity-Associated Bone Loading During Adolescence and Young Adulthood Is Positively Associated With Adult Bone Mineral Density in Men." American Journal of Mens Health 9(6): 442-450.	Electronic Database			Excluded: Does not meet inclusion criteria (assessed via abstract/title)	Peng Sanying and Yuan Fang
Strohacker, K., O. Galarraga, J. Emerson, S. R. Fricchione, M. Lohse and D. M. Williams (2015). "Impact of Small Monetary Incentives on Exercise in University Students." American Journal of Health Behavior 39(6): 779-785.	Electronic Database			Excluded: Does not meet inclusion criteria (assessed via abstract/title)	Peng Sanying and Yuan Fang
Strnadova, V., P. Vobornik and K. Provaznikova (2018). ACADEMIC RESEARCH AND EVALUATION OF NEW TRENDS IN MENTAL AND PHYSICAL ACTIVITIES IN 2012-2018. 11th Annual International Conference of Education, Research and Innovation (ICERI), Seville, SPAIN.	Electronic Database			Excluded: Does not meet inclusion criteria (assessed via abstract/title)	Peng Sanying and Yuan Fang
Strehli, I., D. H. Ziegenfuss, M. E. Block, R. D. Burns, Y. Bai and T. A. Brusseau (2022). ""I Felt Grounded and Clear-Headed": Qualitative Exploration of a Mind-Body Physical Activity Intervention on Stress Among College Students During COVID-19." Inquiry-the Journal of Health Care Organization Provision and Financing 59.	Electronic Database			Excluded: Qualitative study, not an intervention	Peng Sanying and Yuan Fang
Streeter, V. M., R. R. Milhausen and A. C. Buchholz (2012). "Body Image, Body Mass Index, and Body Composition In Young Adults." Canadian Journal of Dietetic Practice and Research 73(2): 78-83.	Electronic Database			Excluded: Does not meet inclusion criteria (assessed via abstract/title)	Peng Sanying and Yuan Fang
Street, M. E., C. Spaggiari, M. A. Ziveri, C. Volta, G. Federico, G. I. Baroncelli, S. Bernasconi and G. Saggese (2006). "Analysis of bone mineral density and turnover in patients with cystic fibrosis: Associations between the IGF system and inflammatory cytokinesw." Hormone Research 66(4): 162-168.	Electronic Database			Excluded: Does not meet inclusion criteria (assessed via abstract/title)	Peng Sanying and Yuan Fang
Straker, L. M., G. L. Hall, J. Mountain, E. K. Howie, E. White, N. McArdle, P. R. Eastwood and I. Raine Study 22 Year Follow-Up (2015). "Rationale, design and methods for the 22 year follow-up of the Western Australian Pregnancy Cohort (Raine) Study." Bmc Public Health 15.	Electronic Database			Excluded: Does not meet inclusion criteria (assessed via abstract/title)	Peng Sanying and Yuan Fang
Stotz, S. A., L. E. Hebert, D. Charron-Prochownik, L. Scarton, K. R. Moore, S. M. Sereika and G. D. M. S. G. Stopping (2023). "Relationship between food insecurity and a gestational diabetes risk reduction intervention: outcomes among American Indian and Alaska Native adolescent and young adult females." Translational Behavioral Medicine.	Electronic Database			Excluded: Not focused on college students	Peng Sanying and Yuan Fang
Storm, M. K., K. N. Williams, E. M. Shetter, J. Kaminsky, C. M. Lowery, S. V. Caldas and P. J. Winch (2017). "Sink or Swim: Promoting Youth Development Through Aquatics Programs in Baltimore, Maryland." Journal of Park and Recreation Administration 35(1): 66-79.	Electronic Database			Excluded: Does not meet inclusion criteria (assessed via abstract/title)	Peng Sanying and Yuan Fang
Stork, M. J., T. L. Williams and K. A. M. Ginis (2020). "Unpacking the debate: A qualitative investigation of first-time experiences with interval exercise." Psychology of Sport and Exercise 51.	Electronic Database			Excluded: Qualitative study, not an intervention	Peng Sanying and Yuan Fang
Stice, E., S. Yokum, K. Burger, P. Rohde, H. Shaw and J. M. Gau (2015). "A pilot randomized trial of a cognitive reappraisal obesity prevention program." Physiology & Behavior 138: 124-132.	Electronic Database			Excluded: Does not meet inclusion criteria (assessed via abstract/title)	Peng Sanying and Yuan Fang
Stice, E., P. Rohde, H. Shaw and C. N. Marti (2013). "Efficacy Trial of a Selective Prevention Program Targeting Both Eating Disorders and Obesity Among Female College Students: 1- and 2-Year Follow-Up Effects." Journal of Consulting and Clinical Psychology 81(1): 183-189.	Electronic Database			Excluded: Does not meet inclusion criteria (assessed via abstract/title)	Peng Sanying and Yuan Fang
Stice, E., P. Rohde, H. Shaw and C. N. Marti (2012). "Efficacy Trial of a Selective Prevention Program Targeting Both Eating Disorder Symptoms and Unhealthy Weight Gain Among Female College Students." Journal of Consulting and Clinical Psychology 80(1): 164-170.	Electronic Database			Excluded: Does not meet inclusion criteria (assessed via abstract/title)	Peng Sanying and Yuan Fang
Steyn, S. F., B. H. Harvey and C. B. Brink (2020). "Pre-pubertal, low-intensity exercise does not require concomitant venlafaxine to induce robust, late-life antidepressant effects in Flinders sensitive line rats." European Journal of Neuroscience 52(8): 3979-3994.	Electronic Database			Excluded: Does not meet inclusion criteria (assessed via abstract/title)	Peng Sanying and Yuan Fang
Sternfeld, B., S. Sidney, D. R. Jacobs, M. C. Sadler, W. L. Haskell and P. J. Schreiner (1999). "Seven year changes in physical fitness, physical activity, and lipid profile in the CARDIA study." Annals of Epidemiology 9(1): 25-33.	Electronic Database			Excluded: Does not meet inclusion criteria (assessed via abstract/title)	Peng Sanying and Yuan Fang
Steptoe, A., J. Wardle, T. M. Pollard, L. Canaan and G. J. Davies (1996). "Stress, social support and health-related behavior: A study of smoking, alcohol consumption and physical exercise." Journal of Psychosomatic Research 41(2): 171-180.	Electronic Database			Excluded: Does not meet inclusion criteria (assessed via abstract/title)	Peng Sanying and Yuan Fang
Stephens, J. D., A. M. Yager and J. Allen (2017). "Smartphone Technology and Text Messaging for Weight Loss in Young Adults A Randomized Controlled Trial." Journal of Cardiovascular Nursing 32(1): 39-46.	Electronic Database			Excluded: Focus on technology, not PA intervention	Peng Sanying and Yuan Fang
Stephens, J., A. L. Tan, H. Miller and A. Perkins (2021). "Associations between lifestyle factors and body mass index in African-American community college students." Journal of American College Health 69(7): 704-709.	Electronic Database			Excluded: Does not meet inclusion criteria (assessed via abstract/title)	Peng Sanying and Yuan Fang
Stephens, J., J. Randolph, L. Burke, C. Miller, A. Tan, B. Buffington, B. Melnyk and A. Perkins (2022). "A randomized controlled trial for reduction of risk factors for cardiovascular disease in young adults: Methods of the Aspire study." Contemporary Clinical Trials 121.	Electronic Database			Excluded: Does not meet inclusion criteria (assessed via abstract/title)	Peng Sanying and Yuan Fang
Stenberg, U., M. Haaland-Overby, A. T. Koricho, A. Trollvik, L. G. R. Kristoffersen, S. Dybvig and A. Vagan (2019). "How can we support children, adolescents and young adults in managing chronic health challenges? A scoping review on the effects of patient education interventions." Health Expectations 22(5): 849-862.	Electronic Database			Excluded: Not focused on college students	Peng Sanying and Yuan Fang
Stefan, L., G. Sporis and T. Kristicevic (2018). "Are lower levels of physical activity and self-rated fitness associated with higher levels of psychological distress in Croatian young adults? A cross-sectional study." Peerj 6.	Electronic Database			Excluded: Cross-sectional or observational study, no intervention	Peng Sanying and Yuan Fang
Stefan, L., M. Cule, I. Milinovic, G. Sporis and D. Juranko (2017). "The relationship between adherence to the Mediterranean diet and body composition in Croatian university students." European Journal of Integrative Medicine 13: 41-46.	Electronic Database			Excluded: Does not meet inclusion criteria (assessed via abstract/title)	Peng Sanying and Yuan Fang
Stefan, L., M. Cule, I. Milinovic, D. Juranko and G. Sporis (2017). "The Relationship between Lifestyle Factors and Body Compositionin Young Adults." International Journal of Environmental Research and Public Health 14(8).	Electronic Database			Excluded: Does not meet inclusion criteria (assessed via abstract/title)	Peng Sanying and Yuan Fang
Steele, E. M., F. Juul, D. Neri, F. Rauber and C. A. Monteiro (2019). "Dietary share of ultra-processed foods and metabolic syndrome in the US adult population." Preventive Medicine 125: 40-48.	Electronic Database			Excluded: Does not meet inclusion criteria (assessed via abstract/title)	Peng Sanying and Yuan Fang
Stavridou, A., E. Kapsali, E. Panagouli, A. Thirios, K. Polychronis, F. Bacopoulou, T. Psaltopoulou, M. Tsolia, T. N. Sergentanis and A. Tsitsika (2021). "Obesity in Children and Adolescents during COVID-19 Pandemic." Children-Basel 8(2).	Electronic Database			Excluded: Not focused on college students	Peng Sanying and Yuan Fang
Stanley, T. B., C. J. Correia and J. G. Irons (2022). "Contingency management for smartphone and social media use: a feasibility study." Addiction Research & Theory 30(5): 323-329.	Electronic Database			Excluded: Does not meet inclusion criteria (assessed via abstract/title)	Peng Sanying and Yuan Fang
Stamp, E., L. Crust, C. Swann and J. Perry (2017). "Relationships between mental toughness, barriers to exercise, and exercise behaviour in undergraduate students." International Journal of Sport Psychology 48(3): 262-277.	Electronic Database			Excluded: Does not meet inclusion criteria (assessed via abstract/title)	Peng Sanying and Yuan Fang
Staiano, A. E., C. K. Martin, C. M. Champagne, J. C. Rood and P. T. Katzmarzyk (2018). "Sedentary time, physical activity, and adiposity in a longitudinal cohort of nonobese young adults." American Journal of Clinical Nutrition 108(5): 946-952.	Electronic Database			Excluded: Does not meet inclusion criteria (assessed via abstract/title)	Peng Sanying and Yuan Fang
Staiano, A. E., A. M. Marker, C. K. Martin and P. T. Katzmarzyk (2016). "Physical Activity, Mental Health, and Weight Gain in a Longitudinal Observational Cohort of Nonobese Young Adults." Obesity 24(9): 1969-1975.	Electronic Database			Excluded: Cross-sectional or observational study, no intervention	Peng Sanying and Yuan Fang
Stagi, S., L. Cavalli, F. Bertini, M. M. Cerinic, M. L. Brandi and F. Falcini (2014). "Cross- sectional and longitudinal evaluation of bone mass and quality in children and young adults with juvenile onset systemic lupus erythematosus (JSLE): role of bone mass determinants analyzed by DXA, PQCT and QUS." Lupus 23(1): 57-68.	Electronic Database			Excluded: Not focused on college students	Peng Sanying and Yuan Fang
St-Jean-Pelletier, F., C. H. Pion, J. P. Leduc-Gaudet, N. Sgarioto, I. Zovile, S. Barbat-Artigas, O. Reynaud, F. Alkaterji, F. C. Lemieux, A. Grenon, P. Gaudreau, R. T. Hepple, S. Chevalier, M. Belanger, J. A. Morais, M. Aubertin-Leheudre and G. Gouspillou (2017). "The impact of ageing, physical activity, and pre-frailty on skeletal muscle phenotype, mitochondrial content, and intramyocellular li…	Electronic Database			Excluded: Does not meet inclusion criteria (assessed via abstract/title)	Peng Sanying and Yuan Fang
St Quinton, T., B. Morris, M. J. Barwood and M. Conner (2021). "Promoting physical activity through text messages: the impact of attitude and goal priority messages." Health Psychology and Behavioral Medicine 9(1): 165-181.	Electronic Database			Excluded: Does not meet inclusion criteria (assessed via abstract/title)	Peng Sanying and Yuan Fang
Sreeramareddy, C. T., N. A. M. Kutty, M. A. R. Jabbar and N. Y. Boo (2012). "Physical activity and associated factors among young adults in Malaysia: An online exploratory survey." Bioscience Trends 6(3): 103-109.	Electronic Database			Excluded: Does not meet inclusion criteria (assessed via abstract/title)	Peng Sanying and Yuan Fang
Sprake, E. F., J. M. Russell, J. E. Cecil, R. J. Cooper, P. Grabowski, L. K. Pourshahidi and M. E. Barker (2018). "Dietary patterns of university students in the UK: a cross-sectional study." Nutrition Journal 17.	Electronic Database			Excluded: Focus on nutrition, not PA intervention	Peng Sanying and Yuan Fang
Sporin, D. Z. (2014). "Waist circumference is appropriate for quantifying body fat in university female students." Anthropological Notebooks 20(2): 145-153.	Electronic Database			Excluded: Does not meet inclusion criteria (assessed via abstract/title)	Peng Sanying and Yuan Fang
Sparling, P. B. (2003). "College physical education - an unrecognized agent of change in combating inactivity-related diseases." Perspectives in Biology and Medicine 46(4): 579-587.	Electronic Database			Excluded: Does not meet inclusion criteria (assessed via abstract/title)	Peng Sanying and Yuan Fang
Soysal, A. N. O., S. Simsek, A. K. Ozdemir and U. B. Aslan (2023). "The effect of the COVID-19 pandemic on weight gain, physical activity and mental health among Turkish university students." Work-a Journal of Prevention Assessment & Rehabilitation 74(2): 415-424.	Electronic Database			Excluded: Does not meet inclusion criteria (assessed via abstract/title)	Peng Sanying and Yuan Fang
Soylu, Y., E. Arslan, M. Sogut, B. Kilit and F. Clemente (2021). "Effects of self-paced high-intensity interval training and moderate- intensity continuous training on the physical performance and psychophysiological responses in recreationally active young adults." Biology of Sport 38(4): 555-562.	Electronic Database			Excluded: Does not meet inclusion criteria (assessed via abstract/title)	Peng Sanying and Yuan Fang
Soyeur, F., D. Unalan and F. Elmali (2010). "The relationship between physical activity level and fatigue in vocational college students." International Sportmed Journal 11(3): 345-355.	Electronic Database			Excluded: Does not meet inclusion criteria (assessed via abstract/title)	Peng Sanying and Yuan Fang
Sousa, C. V., J. Hwang, R. Cabrera-Perez, A. Fernandez, A. Misawa, K. Newhook and A. S. Lu (2022). "Active video games in fully immersive virtual reality elicit moderate-to-vigorous physical activity and improve cognitive performance in sedentary college students." Journal of Sport and Health Science 11(2): 164-171.	Electronic Database			Excluded: Does not meet inclusion criteria (assessed via abstract/title)	Peng Sanying and Yuan Fang
Soto-Ruiz, M. N., I. Aguinaga-Ontoso, F. Guillen-Grima and B. Marin-Fernandez (2019). "Changes in the physical activity of university students during the first three years of university." Nutricion Hospitalaria 36(5): 1157-1162.	Electronic Database			Excluded: Does not meet inclusion criteria (assessed via abstract/title)	Peng Sanying and Yuan Fang
Soos, R., A. Gyebrovszki, A. Toth, S. Jeges and M. Wilhelm (2021). "Effects of Caffeine and Caffeinated Beverages in Children, Adolescents and Young Adults: Short Review." International Journal of Environmental Research and Public Health 18(23).	Electronic Database			Excluded: Not focused on college students	Peng Sanying and Yuan Fang
Sonkaya, Z. I. and O. Gunay (2020). "The impact of education given to obese and preobese university students according to the health promotion model on nutrition and physical activities." Cukurova Medical Journal 45(3): 795-806.	Electronic Database			Excluded: Focus on nutrition, not PA intervention	Peng Sanying and Yuan Fang
Sonia, L., M. A. Fischer and T. Ratz (2021). "Physical Activity, Loneliness, and Meaning of Friendship in Young Individuals - A Mixed-Methods Investigation Prior to and During the COVID-19 Pandemic With Three Cross-Sectional Studies." Frontiers in Psychology 12.	Electronic Database			Excluded: Cross-sectional or observational study, no intervention	Peng Sanying and Yuan Fang
Songsorn, P., K. Somnarin, S. Jaitan and A. Kupradit (2022). "The effect of whole-body high-intensity interval training on heart rate variability in insufficiently active adults." Journal of Exercise Science & Fitness 20(1): 48-53.	Electronic Database			Excluded: Does not meet inclusion criteria (assessed via abstract/title)	Peng Sanying and Yuan Fang
Song, Y. E. and S. Lim (2022). "Physical Activity and Depression among Korean Female College Students Due to COVID-19." Sustainability 14(24).	Electronic Database			Excluded: Includes individuals with disabilities or mental disorders	Peng Sanying and Yuan Fang
Song, M. and A. T. Chan (2019). "Environmental Factors, Gut Microbiota, and Colorectal Cancer Prevention." Clinical Gastroenterology and Hepatology 17(2): 275-289.	Electronic Database			Excluded: Does not meet inclusion criteria (assessed via abstract/title)	Peng Sanying and Yuan Fang
Somnuk, S., S. Komindr, S. Monkhai, T. Poolsawat, M. Nakphaichit and B. Wanikorn (2023). "Metabolic and inflammatory profiles, gut microbiota and lifestyle factors in overweight and normal weight young thai adults." Plos One 18(7).	Electronic Database			Excluded: Does not meet inclusion criteria (assessed via abstract/title)	Peng Sanying and Yuan Fang
Soltero, E. G., N. Navabi, K. B. Vander Wyst, E. Hernandez, F. G. Castro, S. L. Ayers, J. Mendez and G. Q. Shaibi (2022). "Examining 24-Hour Activity and Sleep Behaviors and Related Determinants in Latino Adolescents and Young Adults With Obesity." Health Education & Behavior 49(2): 291-303.	Electronic Database			Excluded: Not focused on college students	Peng Sanying and Yuan Fang
Soliah, L., J. M. Walter and J. S. Erickson (2000). "Physical activity and affinity for food of high school and college students." American Journal of Health Behavior 24(6): 444-457.	Electronic Database			Excluded: Does not meet inclusion criteria (assessed via abstract/title)	Peng Sanying and Yuan Fang
Soler, N. S., A. Cumillaf, J. S. Mella-Soto, M. I. C. Lopez and J. J. Fernandez (2016). "Nutritional status, cardiovascular risk and glycemia in Physical Education university students." Nutricion Hospitalaria 33(2): 289-291.	Electronic Database			Excluded: Focus on nutrition, not PA intervention	Peng Sanying and Yuan Fang
Sofyana, M., R. A. Wibowo and D. Agustiningsih (2022). "Wake-up time and academic performance of university students in Indonesia: A cross-sectional study." Frontiers in Education 7.	Electronic Database			Excluded: Cross-sectional or observational study, no intervention	Peng Sanying and Yuan Fang
Sofro, Z. M., R. A. Wibowo, W. Wasityastuti, A. F. Kusumadewi, P. S. Utomo, F. M. Ekawati, R. E. Putri, E. Aldrin, J. S. Fatmawati, T. C. Chang, M. I. Pratista and D. Agustiningsih (2023). "Physical activity virtual intervention for improving mental health among university students during the COVID-19 pandemic: A Co-creation process and evaluation using the Behavior Change Wheel." Heliyon 9(8).	Electronic Database			Excluded: Does not meet inclusion criteria (assessed via abstract/title)	Peng Sanying and Yuan Fang
Sochett, E. B., M. Dominicis, R. Vali, A. Shammas, Y. Elia, R. Moineddin, F. Mahmud, E. Assor, M. Furman, S. K. Boyd and N. Lenherr-Taube (2023). "Relationship between risk factors for impaired bone health and HR-pQCT in young adults with type 1 diabetes." Frontiers in Endocrinology 14.	Electronic Database			Excluded: Does not meet inclusion criteria (assessed via abstract/title)	Peng Sanying and Yuan Fang
Socarras, V. S. and A. A. Martinez (2015). "FOOD HABITS AND HEALTH-RELATED BEHAVIORS IN A UNIVERSITY POPULATION." Nutricion Hospitalaria 31(1): 449-457.	Electronic Database			Excluded: Does not meet inclusion criteria (assessed via abstract/title)	Peng Sanying and Yuan Fang
Sobani, Z. A., A. Pervaiz, M. Yakub, A. Khawaja and R. Khan (2011). "Electronic Gaming versus Physical Activity: Effect on Heart." Journal of Pioneering Medical Sciences 1(1): 3-6.	Electronic Database			Excluded: Does not meet inclusion criteria (assessed via abstract/title)	Peng Sanying and Yuan Fang
Soares-Miranda, L., G. Sandercock, H. Valente, S. Vale, R. Santos and J. Mota (2009). "Vigorous physical activity and vagal modulation in young adults." European Journal of Cardiovascular Prevention & Rehabilitation 16(6): 705-711.	Electronic Database			Excluded: Does not meet inclusion criteria (assessed via abstract/title)	Peng Sanying and Yuan Fang
Soares-Miranda, L., G. Sandercock, S. Vale, R. Santos, S. Abreu, C. Moreira and J. Mota (2012). "Metabolic syndrome, physical activity and cardiac autonomic function." Diabetes-Metabolism Research and Reviews 28(4): 363-369.	Electronic Database			Excluded: Does not meet inclusion criteria (assessed via abstract/title)	Peng Sanying and Yuan Fang
Soar, C., P. D. E. Silva and J. G. Lira (2012). "FOOD CONSUMPTION AND PHYSICAL ACTIVITIES OF COLLEGE STUDENTS IN THE HEALTH FIELD." Revista Univap 18(31): 41-47.	Electronic Database			Excluded: Does not meet inclusion criteria (assessed via abstract/title)	Peng Sanying and Yuan Fang
Soangra, R. and V. Krishnan (2019). "Wavelet-Based Analysis of Physical Activity and Sleep Movement Data from Wearable Sensors among Obese Adults." Sensors 19(17).	Electronic Database			Excluded: Does not meet inclusion criteria (assessed via abstract/title)	Peng Sanying and Yuan Fang
Soangra, R. (2020). "Multi-day Longitudinal Assessment of Physical Activity and Sleep Behavior Among Healthy Young and Older Adults Using Wearable Sensors." Irbm 41(2): 80-87.	Electronic Database			Excluded: Does not meet inclusion criteria (assessed via abstract/title)	Peng Sanying and Yuan Fang
So, W. Y., B. Swearingin, J. Robbins, P. Lynch and M. Ahmedna (2012). "Relationships between Body Mass Index and Social Support, Physical Activity, and Eating Habits in African American University Students." Asian Nursing Research 6(4): 152-157.	Electronic Database			Excluded: Does not meet inclusion criteria (assessed via abstract/title)	Peng Sanying and Yuan Fang
Snow, L. M., W. C. Low and L. V. Thompson (2012). "Skeletal Muscle Plasticity After Hemorrhagic Stroke in Rats Influence of Spontaneous Physical Activity." American Journal of Physical Medicine & Rehabilitation 91(11): 965-976.	Electronic Database			Excluded: Does not meet inclusion criteria (assessed via abstract/title)	Peng Sanying and Yuan Fang
Snodgrass, J. J., W. R. Leonard, L. A. Tarskaia and D. A. Schoeller (2006). "Total energy expenditure in the Yakut (Sakha) of Siberia as measured by the doubly labeled water method." American Journal of Clinical Nutrition 84(4): 798-806.	Electronic Database			Excluded: Focus on nutrition, not PA intervention	Peng Sanying and Yuan Fang
Snedden, T. R., J. Scerpella, S. A. Kliethermes, R. S. Norman, L. Blyholder, J. Sanfilippo, T. A. McGuine and B. Heiderscheit (2019). "Sport and Physical Activity Level Impacts Health-Related Quality of Life Among Collegiate Students." American Journal of Health Promotion 33(5): 675-682.	Electronic Database			Excluded: Does not meet inclusion criteria (assessed via abstract/title)	Peng Sanying and Yuan Fang
Smith, L., R. Disler and K. Watson (2020). "Physical activity and dietary habits of first year nursing students: An Australian dual-method study." Collegian 27(5): 535-541.	Electronic Database			Excluded: Does not meet inclusion criteria (assessed via abstract/title)	Peng Sanying and Yuan Fang
Smith, K. J., L. Blizzard, S. A. McNaughton, S. L. Gall, T. Dwyer and A. J. Venn (2012). "Daily eating frequency and cardiometabolic risk factors in young Australian adults: cross-sectional analyses." British Journal of Nutrition 108(6): 1086-1094.	Electronic Database			Excluded: Focus on nutrition, not PA intervention	Peng Sanying and Yuan Fang
Smith, J. D. and C. A. Schroeder (2008). "Assessing pedometer accuracy while walking, skipping, galloping, sliding, and hopping." Journal of Strength and Conditioning Research 22(1): 276-282.	Electronic Database			Excluded: Does not meet inclusion criteria (assessed via abstract/title)	Peng Sanying and Yuan Fang
Smith, G. D., B. Galobardes, M. Jeffreys and P. McCarron (2006). "Trends in resting pulse rate among students attending Glasgow University between 1948 and 1968: analyses of cross sectional surveys." International Journal of Obesity 30(2): 380-381.	Electronic Database			Excluded: Does not meet inclusion criteria (assessed via abstract/title)	Peng Sanying and Yuan Fang
Smith, A. E., T. Bharucha and L. V. Marino (2022). "Making every contact count: recognising obesity in paediatric and young adult cardiology." Cardiology in the Young 32(1): 77-82.	Electronic Database			Excluded: Does not meet inclusion criteria (assessed via abstract/title)	Peng Sanying and Yuan Fang
Smith, A., A. Murnane, K. Thompson and S. Mancuso (2019). "ReActivate-A Goal-Orientated Rehabilitation Program for Adolescent and Young Adult Cancer Survivors." Rehabilitation Oncology 37(4): 153-159.	Electronic Database			Excluded: Not focused on college students	Peng Sanying and Yuan Fang
Smedbraten, K., M. Grotle, H. Jahre, K. R. Richardsen, M. C. Smastuen, E. Skillgate and B. E. Oiestad (2022). "Lifestyle behaviour in adolescence and musculoskeletal pain 11 years later: The Trondelag Health Study." European Journal of Pain 26(9): 1910-1922.	Electronic Database			Excluded: Does not meet inclusion criteria (assessed via abstract/title)	Peng Sanying and Yuan Fang
Smeaton, A. F. (2023). "Teaching Health Literacy and Digital Literacy Together at University Level: The FLOURISH Module." Health Education & Behavior.	Electronic Database			Excluded: Does not meet inclusion criteria (assessed via abstract/title)	Peng Sanying and Yuan Fang
Slotterback, C. S., H. Leeman and M. E. Oakes (2006). "No pain, no gain: Perceptions of calorie expenditures of exercise and daily activities." Current Psychology 25(1): 28-41.	Electronic Database			Excluded: Does not meet inclusion criteria (assessed via abstract/title)	Peng Sanying and Yuan Fang
Sljivo, A., A. Kulo, L. Mrdovic, A. Muhic, T. Dujic and J. Kusturica (2020). "Patterns of energy drinks consumption in leisure, sports and academic activities among a group of students attending University of Sarajevo, Bosnia and Herzegovina." Annali Di Igiene Medicina Preventiva E Di Comunita 32(2): 141-156.	Electronic Database			Excluded: Does not meet inclusion criteria (assessed via abstract/title)	Peng Sanying and Yuan Fang
Slattery, M. L., M. C. Schumacher, S. C. Hunt and R. R. Williams (1993). "THE ASSOCIATIONS BETWEEN FAMILY HISTORY OF CORONARY HEART-DISEASE, PHYSICAL-ACTIVITY, DIETARY-INTAKE AND BODY SIZE." International Journal of Sports Medicine 14(2): 93-99.	Electronic Database			Excluded: Does not meet inclusion criteria (assessed via abstract/title)	Peng Sanying and Yuan Fang
Slaman, J., M. E. Roebroeck, J. van Meeteren, W. M. van der Slot, H. A. Reinders-Messelink, E. Lindeman, H. J. Stam and R. J. van den Berg-Emons (2010). "Learn 2 Move 16-24: effectiveness of an intervention to stimulate physical activity and improve physical fitness of adolescents and young adults with spastic cerebral palsy; a randomized controlled trial." Bmc Pediatrics 10.	Electronic Database			Excluded: Not focused on college students	Peng Sanying and Yuan Fang
Slaman, J., M. Roebroeck, A. Dallmijer, J. Twisk, H. Stam, R. Van Den Berg-Emons and G. Learn 2 Move Res (2015). "Can a lifestyle intervention programme improve physical behaviour among adolescents and young adults with spastic cerebral palsy? A randomized controlled trial." Developmental Medicine and Child Neurology 57(2): 159-166.	Electronic Database			Excluded: Not focused on college students	Peng Sanying and Yuan Fang
Skurvydas, A., A. Lisinskiene, M. Lochbaum, D. Majauskiene, D. Valanciene, R. Dadeliene, N. Fatkulina and A. Sarkauskiene (2021). "Physical Activity, Stress, Depression, Emotional Intelligence, Logical Thinking, and Overall Health in a Large Lithuanian from October 2019 to June 2020: Age and Gender Differences Adult Sample." International Journal of Environmental Research and Public Health 18(23).	Electronic Database			Excluded: Includes individuals with disabilities or mental disorders	Peng Sanying and Yuan Fang
Skinner, M. L., J. A. R. Simpson and A. C. Buchholz (2011). "Dietary and Total Calcium Intakes Are Associated with Lower Percentage Total Body and Truncal Fat in Young, Healthy Adults." Journal of the American College of Nutrition 30(6): 484-490.	Electronic Database			Excluded: Focus on nutrition, not PA intervention	Peng Sanying and Yuan Fang
Skiba, M. B., E. T. Jacobs, T. E. Crane, L. M. Kopp and C. A. Thomson (2022). "Relationship Between Individual Health Beliefs and Fruit and Vegetable Intake and Physical Activity Among Cancer Survivors: Results from the Health Information National Trends Survey." Journal of Adolescent and Young Adult Oncology 11(3): 259-267.	Electronic Database			Excluded: Not focused on college students	Peng Sanying and Yuan Fang
Sivakov, V. I., V. I. Pavlova, Y. G. Kamskova, A. D. Saraykin and E. L. Bachernikov (2023). "EFFECTS OF AEROBIC EXERCISE ON NEUROMUSCULAR TONE OF THE MUSCULOSKELETAL SYSTEM AND HEALTH PROMOTION IN STUDENT." Human Sport Medicine 23(1): 44-50.	Electronic Database			Excluded: Does not meet inclusion criteria (assessed via abstract/title)	Peng Sanying and Yuan Fang
Sisay, T. (2021). "Physical Inactivity as a Pandemic: Daily Activities and Dietary Practices." Risk Management and Healthcare Policy 14: 3287-3293.	Electronic Database			Excluded: Does not meet inclusion criteria (assessed via abstract/title)	Peng Sanying and Yuan Fang
Sirajudeen, M. S., M. Alzhrani, A. Alanazi, M. Alqahtani, M. Waly, R. Unnikrishnan, H. Muthusamy, W. Alrubaia, N. Alanazi, M. K. Seyam, F. Kashoo, M. Miraj, S. C. Govindappa, K. A. Alghamdi and N. M. Al-Hussinan (2022). "Prevalence of text neck posture, smartphone addiction, and its association with neck disorders among university students in the Kingdom of Saudi Arabia during the COVID-19 pandem…	Electronic Database			Excluded: Does not meet inclusion criteria (assessed via abstract/title)	Peng Sanying and Yuan Fang
Sirajudeen, M. S., M. Alzhrani, A. Alanazi, M. Alqahtani, M. Waly, M. D. Manzar, F. A. Hegazy, M. Jamali, R. S. Reddy, V. N. Kakaraparthi, R. Unnikrishnan, H. Muthusamy, W. Alrubaia, N. Alanazi, F. Z. Kashoo and M. Miraj (2022). "Prevalence of Upper Limb Musculoskeletal Disorders and Their Association with Smartphone Addiction and Smartphone Usage among University Students in the Kingdom of Saudi…	Electronic Database			Excluded: Cross-sectional or observational study, no intervention	Peng Sanying and Yuan Fang
Sims, D., M. Bopp and O. W. A. Wilson (2018). "Examining influences on active travel by sex among college students." Journal of Transport & Health 9: 73-82.	Electronic Database			Excluded: Does not meet inclusion criteria (assessed via abstract/title)	Peng Sanying and Yuan Fang
Simons, D., I. De Bourdeaudhuij, P. Clarys, K. De Cocker, C. Vandelanotte and B. Deforche (2018). "Effect and Process Evaluation of a Smartphone App to Promote an Active Lifestyle in Lower Educated Working Young Adults: Cluster Randomized Controlled Trial." Jmir Mhealth and Uhealth 6(8).	Electronic Database			Excluded: Does not meet inclusion criteria (assessed via abstract/title)	Peng Sanying and Yuan Fang
Simons, D., I. De Bourdeaudhuij, P. Clarys, K. De Cocker, C. Vandelanotte and B. Deforche (2018). "A Smartphone App to Promote an Active Lifestyle in Lower-Educated Working Young Adults: Development, Usability, Acceptability, and Feasibility Study." Jmir Mhealth and Uhealth 6(2).	Electronic Database			Excluded: Does not meet inclusion criteria (assessed via abstract/title)	Peng Sanying and Yuan Fang
Simons, D., P. Clarys, I. De Bourdeaudhuij, B. de Geus, C. Vandelanotte and B. Deforche (2014). "Why do young adults choose different transport modes? A focus group study." Transport Policy 36: 151-159.	Electronic Database			Excluded: Does not meet inclusion criteria (assessed via abstract/title)	Peng Sanying and Yuan Fang
Silva, R. M. F., C. R. Mendonca and M. Noll (2021). "Barriers to high school and university students' physical activity: A systematic review protocol." International Journal of Educational Research 106.	Electronic Database			Excluded: Not an experimental study	Peng Sanying and Yuan Fang
Silva, R. M. F., C. R. Mendonca, V. D. Azevedo, A. R. Memon, P. Noll and M. Noll (2022). "Barriers to high school and university students' physical activity: A systematic review." Plos One 17(4).	Electronic Database			Excluded: Not an experimental study	Peng Sanying and Yuan Fang
Silva, P., L. Aires, R. M. Santos, S. Vale, G. Welk and J. Mota (2011). "Lifespan Snapshot of Physical Activity Assessed by Accelerometry in Porto." Journal of Physical Activity & Health 8(3): 352-360.	Electronic Database			Excluded: Does not meet inclusion criteria (assessed via abstract/title)	Peng Sanying and Yuan Fang
Silva, I., A. Damasceno, F. Fontes, N. Araujo, A. Prista, N. Jessen, P. Padrao, C. Silva-Matos and N. Lunet (2023). "Prevalence of Cardiovascular Risk Factors among Young Adults (18-25 Years) in Mozambique." Journal of Cardiovascular Development and Disease 10(7).	Electronic Database			Excluded: Does not meet inclusion criteria (assessed via abstract/title)	Peng Sanying and Yuan Fang
Silva, B., L. P. Rodrigues, F. M. Clemente, J. M. Cancela and P. Bezerra (2021). "Young adults motor competence after a 12 months period." Cultura Ciencia Y Deporte 16(48): 247-256.	Electronic Database			Excluded: Does not meet inclusion criteria (assessed via abstract/title)	Peng Sanying and Yuan Fang
Sigmund, E., M. D. Ste Croix, L. Miklankova and K. Fromel (2007). "Physical activity patterns of kindergarten children in comparison to teenagers and young adults." European Journal of Public Health 17(6): 646-651.	Electronic Database			Excluded: Not focused on college students	Peng Sanying and Yuan Fang
Sidoti, E., G. Paolini and G. Tringali (2010). "A survey on lifestyle and attitudes on fruit and vegetable consumption and participation in physical activity in a sample of secondary school and university students from Palermo, Western Sicily." Epidemiology Biostatistics and Public Health 7(2): 85-93.	Electronic Database			Excluded: Does not meet inclusion criteria (assessed via abstract/title)	Peng Sanying and Yuan Fang
Sidney, S., B. Sternfeld, S. S. Gidding, D. R. Jacobs, D. E. Bild, A. Oberman, W. L. Haskell, R. S. Crow and J. M. Gardin (1993). "CIGARETTE-SMOKING AND SUBMAXIMAL EXERCISE TEST DURATION IN A BIRACIAL POPULATION OF YOUNG-ADULTS - THE CARDIA STUDY." Medicine and Science in Sports and Exercise 25(8): 911-916.	Electronic Database			Excluded: Does not meet inclusion criteria (assessed via abstract/title)	Peng Sanying and Yuan Fang
Sick, K., J. Gilchrist, M. Bourke and E. Pila (2023). "Body-related emotions and subsequent physical activity behaviour: An ecological momentary assessment." Psychology of Sport and Exercise 69.	Electronic Database			Excluded: Does not meet inclusion criteria (assessed via abstract/title)	Peng Sanying and Yuan Fang
Shuval, K., E. Weissblueth, M. Brezis, A. Araida and L. Di Pietro (2009). "Individual and Socioecological Correlates of Physical Activity Among Arab and Jewish College Students in Israel." Journal of Physical Activity & Health 6(3): 306-314.	Electronic Database			Excluded: Does not meet inclusion criteria (assessed via abstract/title)	Peng Sanying and Yuan Fang
Shukla, M. and P. Patel (2021). "Correlation of Hamstring Flexibility with Sitting Hours and Physical Activity among Physiotherapy Students." Journal of Pharmaceutical Research International 33(40A): 282-287.	Electronic Database			Excluded: Does not meet inclusion criteria (assessed via abstract/title)	Peng Sanying and Yuan Fang
Shrewsbury, V. A., R. L. Venchiarutti, L. L. Hardy, B. C. Foley, A. Bonnefin, K. Byth, A. J. Hayes, V. M. Flood, K. S. Steinbeck, L. A. Baur and S. Shah (2020). "Impact and cost of the peer-led Students As LifeStyle Activists programme in high schools." Health Education Journal 79(1): 3-20.	Electronic Database			Excluded: Does not meet inclusion criteria (assessed via abstract/title)	Peng Sanying and Yuan Fang
Shook, R. P., G. A. Hand, X. W. Wang, A. E. Paluch, R. Moran, J. R. Hebert, D. L. Swift, C. J. Lavie and S. N. Blair (2014). "Low Fitness Partially Explains Resting Metabolic Rate Differences Between African American and White Women." American Journal of Medicine 127(5): 436-442.	Electronic Database			Excluded: Does not meet inclusion criteria (assessed via abstract/title)	Peng Sanying and Yuan Fang
Shook, R. P., G. A. Hand, A. E. Paluch, X. W. Wang, R. Moran, J. R. Hebert, C. J. Lavie and S. N. Blair (2014). "Moderate Cardiorespiratory Fitness Is Positively Associated With Resting Metabolic Rate in Young Adults." Mayo Clinic Proceedings 89(6): 763-771.	Electronic Database			Excluded: Does not meet inclusion criteria (assessed via abstract/title)	Peng Sanying and Yuan Fang
Shiri, R., J. Halonen, A. Serlachius, N. Hutri-Kahonen, O. T. Raitakari, J. Vahtera, J. Viikari and T. Lallukka (2021). "Work participation and physicality of work in young adulthood and the development of unhealthy lifestyle habits and obesity later in life: a prospective cohort study." Occupational and Environmental Medicine 78(3): 153-159.	Electronic Database			Excluded: Does not meet inclusion criteria (assessed via abstract/title)	Peng Sanying and Yuan Fang
Shin, M., Y. Kim and S. Park (2020). "Effect of Psychological Distance on Intention in Self-Affirmation Theory." Psychological Reports 123(6): 2101-2124.	Electronic Database			Excluded: Does not meet inclusion criteria (assessed via abstract/title)	Peng Sanying and Yuan Fang
Shin, D., J. Shin and K. W. Lee (2019). "Effects of Inflammation and Depression on Telomere Length in Young Adults in the United States." Journal of Clinical Medicine 8(5).	Electronic Database			Excluded: Includes individuals with disabilities or mental disorders	Peng Sanying and Yuan Fang
Shin, D., J. Choi and H. Y. Lee (2023). "Suboptimal control status of young hypertensive population." Clinical Hypertension 29(1).	Electronic Database			Excluded: Does not meet inclusion criteria (assessed via abstract/title)	Peng Sanying and Yuan Fang
Shin, C. N., Y. S. Lee and M. Belyea (2018). "Physical activity, benefits, and barriers across the aging continuum." Applied Nursing Research 44: 107-112.	Electronic Database			Excluded: Does not meet inclusion criteria (assessed via abstract/title)	Peng Sanying and Yuan Fang
Shimamoto, H., M. Suwa and K. Mizuno (2021). "Relationships between Depression, Daily Physical Activity, Physical Fitness, and Daytime Sleepiness among Japanese University Students." International Journal of Environmental Research and Public Health 18(15).	Electronic Database			Excluded: Includes individuals with disabilities or mental disorders	Peng Sanying and Yuan Fang
Shima, T., H. Nakao, K. Tai, T. Shimofure, S. Jesmin, Y. Arai, K. Kiyama and Y. Onizawa (2022). "The Influences of Changes in Physical Activity Levels With Easing Restriction of Access to the University Campus on Empathy and Social Supports in College Students During the COVID-19 Pandemic." Asia-Pacific Journal of Public Health 34(4): 406-410.	Electronic Database			Excluded: Does not meet inclusion criteria (assessed via abstract/title)	Peng Sanying and Yuan Fang
Shihab, H. M., L. A. Meoni, A. Y. Chu, N. Y. Wang, D. E. Ford, K. Y. Liang, J. J. Gallo and M. J. Klag (2012). "Body Mass Index and Risk of Incident Hypertension Over the Life Course The Johns Hopkins Precursors Study." Circulation 126(25): 2983-2989.	Electronic Database			Excluded: Does not meet inclusion criteria (assessed via abstract/title)	Peng Sanying and Yuan Fang
Shields, N., N. F. Taylor and B. Fernhall (2010). "A study protocol of a randomised controlled trial to investigate if a community based strength training programme improves work task performance in young adults with Down syndrome." Bmc Pediatrics 10.	Electronic Database			Excluded: Study protocol, no results	Peng Sanying and Yuan Fang
Shields, N. and N. F. Taylor (2015). "The feasibility of a physical activity program for young adults with Down syndrome: A phase II randomised controlled trial." Journal of Intellectual & Developmental Disability 40(2): 115-125.	Electronic Database			Excluded: Includes individuals with disabilities or mental disorders	Peng Sanying and Yuan Fang
Shi, Y. Q., M. Y. Shi, Y. Zhao, C. Liu, L. Sui, Z. H. Zhao and X. Fan (2023). "Relationships Among Smartphone Use, Physical Activity, and Quality of Life in Chinese College Students." Asia-Pacific Journal of Public Health.	Electronic Database			Excluded: Does not meet inclusion criteria (assessed via abstract/title)	Peng Sanying and Yuan Fang
Shephard, R. J. (2011). "Mandatory ECG Screening of Athletes Is this Question Now Resolved?" Sports Medicine 41(12): 989-1002.	Electronic Database			Excluded: Does not meet inclusion criteria (assessed via abstract/title)	Peng Sanying and Yuan Fang
Shephard, R. J. (2008). "Is active commuting the answer to population health?" Sports Medicine 38(9): 751-758.	Electronic Database			Excluded: Does not meet inclusion criteria (assessed via abstract/title)	Peng Sanying and Yuan Fang
Sheng, J. Z., L. M. Gong and J. Zhou (2023). "Exercise health belief model mediates the relationship between physical activity and peer support among Chinese college students: A cross-sectional survey." Frontiers in Psychology 14.	Electronic Database			Excluded: Cross-sectional or observational study, no intervention	Peng Sanying and Yuan Fang
Shekhar, R., A. N. Aslami, R. R. Jha and N. Kumar (2016). "Lifestyle and body mass index among students of a nursing college in Bihar." Biomedical Research-India 27: S362-S365.	Electronic Database			Excluded: Does not meet inclusion criteria (assessed via abstract/title)	Peng Sanying and Yuan Fang
She, X., T. Y. Gao, R. S. Ma, D. Tang, H. Zhong and H. L. Dong (2023). "Relationship among positive self-esteem, physical literacy, and physical activity in college students: a study of a mediation model." Frontiers in Psychology 14.	Electronic Database			Excluded: Does not meet inclusion criteria (assessed via abstract/title)	Peng Sanying and Yuan Fang
Shay, C. M., H. Y. Ning, N. B. Allen, M. R. Carnethon, S. E. Chiuve, K. J. Greenlund, M. L. Daviglus and D. M. Lloyd-Jones (2012). "Status of Cardiovascular Health in US Adults Prevalence Estimates From the National Health and Nutrition Examination Surveys (NHANES) 2003-2008." Circulation 125(1): 45-U377.	Electronic Database			Excluded: Focus on nutrition, not PA intervention	Peng Sanying and Yuan Fang
Shatwan, I. M., N. M. Aljefree and N. M. Almoraie (2022). "Snacking pattern of college students in Saudi Arabia: a cross-sectional study." Bmc Nutrition 8(1).	Electronic Database			Excluded: Focus on nutrition, not PA intervention	Peng Sanying and Yuan Fang
Sharkey, T., M. C. Whatnall, M. J. Hutchesson, R. L. Haslam, A. Bezzina, C. E. Collins and L. M. Ashton (2020). "Effectiveness of gender-targeted versus gender-neutral interventions aimed at improving dietary intake, physical activity and/or overweight/obesity in young adults (aged 17-35 years): a systematic review and meta-analysis." Nutrition Journal 19(1).	Electronic Database			Excluded: Not an experimental study	Peng Sanying and Yuan Fang
Sharifirad, G., A. Charkazi, M. Tashi, H. Shahnazi and E. Bahador (2011). "Physical Activity and Stages of Change among College Students." Health Promotion Perspectives 1(1): 71-75.	Electronic Database			Excluded: Does not meet inclusion criteria (assessed via abstract/title)	Peng Sanying and Yuan Fang
Sharabi, Y., I. Grotto, M. Huerta and E. Grossman (2004). "Susceptibility of the influence of weight on blood pressure in men versus women - Lessons from a large-scale study of young adults." American Journal of Hypertension 17(5): 404-408.	Electronic Database			Excluded: Does not meet inclusion criteria (assessed via abstract/title)	Peng Sanying and Yuan Fang
Sharabi, Y., I. Grotto, M. Huerta, A. Eldad and M. S. Green (2001). "Risk factor profile for atherosclerosis among young adults in Israel - results of a large-scale survey from the Young Adult Periodic Examinations in Israel (YAPEIS) database." European Journal of Epidemiology 17(8): 757-764.	Electronic Database			Excluded: Does not meet inclusion criteria (assessed via abstract/title)	Peng Sanying and Yuan Fang
Shao, L., L. Luo, W. Shao and Y. Zhang (2022). "HIGH-INTENSITY EXERCISE IMPROVES THE CLINICAL RESPONSE OF ORGAN FUNCTION." Revista Brasileira De Medicina Do Esporte 28(3): 213-216.	Electronic Database			Excluded: Does not meet inclusion criteria (assessed via abstract/title)	Peng Sanying and Yuan Fang
Shannon, S., A. Carlin, C. Woods, A. M. Nevill, N. Murphy and M. H. Murphy (2022). "Adherence to aerobic and muscle-strengthening components of the physical activity guidelines and mental health." Health Promotion International 37(5).	Electronic Database			Excluded: Does not meet inclusion criteria (assessed via abstract/title)	Peng Sanying and Yuan Fang
Shankar, K. and B. C. Satheesh (2015). "A COMPARATIVE STUDY ON THE PREVALENCE OF OBESITY AND PHYSICAL ACTIVITY LEVELS AMONG COLLEGE STUDENTS IN SOUTH INDIA." Journal of Evolution of Medical and Dental Sciences-Jemds 4(87): 15159-15164.	Electronic Database			Excluded: Does not meet inclusion criteria (assessed via abstract/title)	Peng Sanying and Yuan Fang
Shanahan, L., A. Steinhoff, L. Bechtiger, A. L. Murray, A. Nivette, U. Hepp, D. Ribeaud and M. Eisner (2022). "Emotional distress in young adults during the COVID-19 pandemic: evidence of risk and resilience from a longitudinal cohort study." Psychological Medicine 52(5): 824-833.	Electronic Database			Excluded: Does not meet inclusion criteria (assessed via abstract/title)	Peng Sanying and Yuan Fang
Shalan, N., N. A. Rahim and N. I. Mohamad (2021). "Exercise and Supplementation of Black Mulberry Fruit Extract, Sunflower Seed and Pumpkin Seed Enhance Cognitive Performance among Sedentary University Students." Current Nutrition & Food Science 17(1): 105-110.	Electronic Database			Excluded: Focus on nutrition, not PA intervention	Peng Sanying and Yuan Fang
Shaikh, R. B., E. Mathew, J. Sreedharan, J. Muttappallymyalil, S. Al Sharbatti and S. A. Basha (2011). "Knowledge regarding risk factors of hypertension among entry year students of a medical university." Journal of Family and Community Medicine 18(3): 124-129.	Electronic Database			Excluded: Does not meet inclusion criteria (assessed via abstract/title)	Peng Sanying and Yuan Fang
Sevil-Serrano, J., A. P. Pizarro, J. Z. Casterad, F. D. Alvarez and L. Garcia-Gonzalez (2017). "Perceived barriers to Physical Activity in University Students. Differences in Gender and Physical Activity Levels." Universitas Psychologica 16(4).	Electronic Database			Excluded: Does not meet inclusion criteria (assessed via abstract/title)	Peng Sanying and Yuan Fang
Sevil Serrano, J., A. Praxedes, A. Abarca-Sos, F. Del Villar and L. Garcia-Gonzalez (2016). "Levels of physical activity, motivation and barriers to participation in university students." Journal of Sports Medicine and Physical Fitness 56(10): 1239-1248.	Electronic Database			Excluded: Does not meet inclusion criteria (assessed via abstract/title)	Peng Sanying and Yuan Fang
Seto, E., J. Hua, L. Wu, V. Shia, S. Eom, M. Wang and Y. Li (2016). "Models of Individual Dietary Behavior Based on Smartphone Data: The Influence of Routine, Physical Activity, Emotion, and Food Environment." Plos One 11(4).	Electronic Database			Excluded: Does not meet inclusion criteria (assessed via abstract/title)	Peng Sanying and Yuan Fang
Seto, E., J. Hua, L. Wu, A. Bestick, V. Shia, S. Eom, J. Han, M. Wang, Y. Li and Ieee (2014). The Kunming CalFit Study: Modeling Dietary Behavioral Patterns Using Smartphone Data. 36th Annual International Conference of the IEEE-Engineering-in-Medicine-and-Biology-Society (EMBC), Chicago, IL.	Electronic Database			Excluded: Does not meet inclusion criteria (assessed via abstract/title)	Peng Sanying and Yuan Fang
Sersar, I., D. E. Mekhancha, A. Vuillemin, S. M. Schneider, L. Nezzal and C. C. Dahel-Mekhancha (2019). "Association of physical activity and sleep with the body composition of algerian university students." Science & Sports 34(2): 73-81.	Electronic Database			Excluded: Does not meet inclusion criteria (assessed via abstract/title)	Peng Sanying and Yuan Fang
Serrano-Sanchez, J. A., L. M. Bello-Lujan, J. M. Auyanet-Batista, M. J. Fernandez-Rodriguez and J. J. Gonzalez-Henriquez (2014). "Lack of Exercise of "Moderate to Vigorous" Intensity in People with Low Levels of Physical Activity Is a Major Discriminant for Sociodemographic Factors and Morbidity." Plos One 9(12).	Electronic Database			Excluded: Does not meet inclusion criteria (assessed via abstract/title)	Peng Sanying and Yuan Fang
Serrano, N. C., S. L. Romero, D. P. Suarez, L. Z. Rojas, E. M. Gamboa-Delgado, M. Forero, E. Guio and D. C. Quintero-Lesmes (2020). "Efficacy of oral Vitamin D supplementation in reducing body mass index and lipid profile in adolescents and young adults in Colombia A pilot clinical trial protocol nested in the SIMBA cohort." Medicine 99(35).	Electronic Database			Excluded: Not focused on college students	Peng Sanying and Yuan Fang
Serrabulhoa, L., M. G. de Matos, J. V. Nabais and J. F. Raposo (2014). "Satisfaction with life and adherence to diabetes treatment of young adults with type 1 diabetes." Revista Portuguesa De Endocrinologia Diabetes E Metabolismo 9(2): 122-128.	Electronic Database			Excluded: Does not meet inclusion criteria (assessed via abstract/title)	Peng Sanying and Yuan Fang
Seow, D. Y. B., B. Haaland and T. H. Jafar (2015). "The Association of Prehypertension With Meals Eaten Away From Home in Young Adults in Singapore." American Journal of Hypertension 28(10): 1197-1200.	Electronic Database			Excluded: Does not meet inclusion criteria (assessed via abstract/title)	Peng Sanying and Yuan Fang
Seoane, S., L. Ezama and N. Janssen (2022). "Daily-Life Physical Activity of Healthy Young Adults Associates With Function and Structure of the Hippocampus." Frontiers in Human Neuroscience 16.	Electronic Database			Excluded: Does not meet inclusion criteria (assessed via abstract/title)	Peng Sanying and Yuan Fang
Seo, H. E., M. Kim, E. Y. Doo and J. Choi (2020). "Process of Diabetes Management in Young Adults with Type 1 Diabetes." Western Journal of Nursing Research 42(4): 278-285.	Electronic Database			Excluded: Does not meet inclusion criteria (assessed via abstract/title)	Peng Sanying and Yuan Fang
Seo, D. C., M. R. Torabi, N. Jiang, X. Fernandez-Rojas and B. H. Park (2009). "Cross-cultural Comparison of Lack of Regular Physical Activity among College Students: Universal Versus Transversal." International Journal of Behavioral Medicine 16(4): 355-359.	Electronic Database			Excluded: Does not meet inclusion criteria (assessed via abstract/title)	Peng Sanying and Yuan Fang
Seo, D. C., M. R. Torabi, M. K. Chin, C. G. Lee, N. Kim, S. F. Huang, C. K. Chen, M. M. C. Mok, P. Wong, M. Chia and B. H. Park (2014). "Physical activity, body mass index, alcohol consumption and cigarette smoking among East Asian college students." Health Education Journal 73(4): 453-465.	Electronic Database			Excluded: Does not meet inclusion criteria (assessed via abstract/title)	Peng Sanying and Yuan Fang
Seo, D. C., E. Nehl, J. Agley and S. M. Ma (2007). "Relations between physical activity and behavioral and perceptual correlates among Midwestern college students." Journal of American College Health 56(2): 187-197.	Electronic Database			Excluded: Does not meet inclusion criteria (assessed via abstract/title)	Peng Sanying and Yuan Fang
Senekal, M., G. L. Lasker, L. van Velden, R. Laubscher and N. J. Temple (2016). "Weight-loss strategies of South African female university students and comparison of weight management-related characteristics between dieters and non-dieters." Bmc Public Health 16.	Electronic Database			Excluded: Does not meet inclusion criteria (assessed via abstract/title)	Peng Sanying and Yuan Fang
Sen, C. K. N., D. Gurleyik and E. Psouni (2020). "The Role of Physical Activity on Parental Rejection and Body Image Perceptions." International Journal of Environmental Research and Public Health 17(7).	Electronic Database			Excluded: Does not meet inclusion criteria (assessed via abstract/title)	Peng Sanying and Yuan Fang
Semenova, N., O. Rymar, O. Khanikiants, H. Malanchuk and I. Lapychak (2021). THE DYNAMICS OF INDICATORS OF PSYCHO-EMOTIONAL CONDITION OF COLLEGE STUDENTS, INFLUENCED BY TEAMBUILDING TECHNIQUES. International Scientific Conference on Society, Integration, Education, Rezekne Acad Technologies, Rezekne, LATVIA.	Electronic Database			Excluded: Does not meet inclusion criteria (assessed via abstract/title)	Peng Sanying and Yuan Fang
Sellers, J., T. Baghurst, J. Volberding and T. Brown (2014). "Overview of a Student-Focused Wellness Initiative." Recreational Sports Journal 38(1): 33-39.	Electronic Database			Excluded: Does not meet inclusion criteria (assessed via abstract/title)	Peng Sanying and Yuan Fang
Sellami, M., M. Gasmi, J. Denham, L. D. Hayes, D. Stratton, J. Padulo and N. Bragazzi (2018). "Effects of Acute and Chronic Exercise on Immunological Parameters in the Elderly Aged: Can Physical Activity Counteract the Effects of Aging?" Frontiers in Immunology 9.	Electronic Database			Excluded: Not focused on college students	Peng Sanying and Yuan Fang
Seburg, E. M., B. J. McMorris, A. W. Garwick and P. B. Scal (2015). "Disability and Discussions of Health-Related Behaviors Between Youth and Health Care Providers." Journal of Adolescent Health 57(1): 81-86.	Electronic Database			Excluded: Includes individuals with disabilities or mental disorders	Peng Sanying and Yuan Fang
Sealey, R., N. George, S. Gordon and L. Simmons (2017). "Dual Benefits of a Student-Assisted Interprofessional Men's Healthy Lifestyle Pilot Program." American Journal of Mens Health 11(4): 1133-1141.	Electronic Database			Excluded: Does not meet inclusion criteria (assessed via abstract/title)	Peng Sanying and Yuan Fang
Scudder, M. R., E. S. Drollette, M. B. Pontifex and C. H. Hillman (2012). "Neuroelectric indices of goal maintenance following a single bout of physical activity." Biological Psychology 89(2): 528-531.	Electronic Database			Excluded: Does not meet inclusion criteria (assessed via abstract/title)	Peng Sanying and Yuan Fang
Scragg, R. and C. A. Camargo (2008). "Frequency of leisure-time physical activity and serum 25-hydroxyvitamin D levels in the US population: Results from the Third National Health and Nutrition Examination Survey." American Journal of Epidemiology 168(6): 577-586.	Electronic Database			Excluded: Does not meet inclusion criteria (assessed via abstract/title)	Peng Sanying and Yuan Fang
Scourboutakos, M. J., C. L. Mah, S. A. Murphy, F. N. Mazza, N. Barrett, B. McFadden and M. R. L'Abbe (2017). "Testing a Beverage and Fruit/Vegetable Education Intervention in a University Dining Hall." Journal of Nutrition Education and Behavior 49(6): 457-465.	Electronic Database			Excluded: Focus on nutrition, not PA intervention	Peng Sanying and Yuan Fang
Scott-Sheldon, L. A. J., K. B. Carey and M. P. Carey (2008). "Health behavior and college students: Does Greek affiliation matter?" Journal of Behavioral Medicine 31(1): 61-70.	Electronic Database			Excluded: Does not meet inclusion criteria (assessed via abstract/title)	Peng Sanying and Yuan Fang
Schwartz, B. D., M. E. Shivgulam, J. L. Petterson, Y. L. Wu, R. J. Frayne, D. S. Kimmerly and M. W. O'Brien (2023). "More moderate-intensity physical activity and less prolonged sedentary time are associated with better very short-term systolic blood pressure variability in healthy adults." Journal of Human Hypertension.	Electronic Database			Excluded: Does not meet inclusion criteria (assessed via abstract/title)	Peng Sanying and Yuan Fang
Schwandt, A., J. M. Hermann, J. Rosenbauer, C. Boettcher, D. Dunstheimer, J. Grulich-Henn, O. Kuss, B. Rami-Merhar, C. Vogel, R. W. Holl and D. P. V. Initiative (2017). "Longitudinal Trajectories of MetabolicControl From Childhood to Young Adulthood in Type 1 Diabetes From a Large German/Austrian Registry: A Group-Based Modeling Approach." Diabetes Care 40(3): 309-316.	Electronic Database			Excluded: Not focused on college students	Peng Sanying and Yuan Fang
Schutte, N. M., I. Nederend, M. Bartels and E. J. C. de Geus (2019). "A twin study on the correlates of voluntary exercise behavior in adolescence." Psychology of Sport and Exercise 40: 99-109.	Electronic Database			Excluded: Does not meet inclusion criteria (assessed via abstract/title)	Peng Sanying and Yuan Fang
Schulz, D. N., S. P. J. Kremers and H. De Vries (2015). "Tailored eHealth Lifestyle Promotion: Which Behavioral Modules Do Users Prefer?" Journal of Health Communication 20(6): 663-672.	Electronic Database			Excluded: Does not meet inclusion criteria (assessed via abstract/title)	Peng Sanying and Yuan Fang
Schultchen, D., J. Reichenberger, T. Mittl, T. R. M. Weh, J. M. Smyth, J. Blechert and O. Pollatos (2019). "Bidirectional relationship of stress and affect with physical activity and healthy eating." British Journal of Health Psychology 24(2): 315-333.	Electronic Database			Excluded: Does not meet inclusion criteria (assessed via abstract/title)	Peng Sanying and Yuan Fang
Schuler, P. B., L. K. Lloyd, P. A. Leblanc, T. A. Clapp, B. R. Abadie and R. K. Collins (1999). "The effect of physical activity and fitness on specific antibody production in college students." Journal of Sports Medicine and Physical Fitness 39(3): 233-239.	Electronic Database			Excluded: Does not meet inclusion criteria (assessed via abstract/title)	Peng Sanying and Yuan Fang
Schuch, F. B., R. A. Bulzing, J. Meyer, G. F. Lopez-Sanchez, I. Grabovac, P. Willeit, D. Vancampfort, C. M. Caperchione, K. P. Sadarangani, A. O. Werneck, P. B. Ward, M. Tully and L. Smith (2022). "Moderate to vigorous physical activity and sedentary behavior changes in self-isolating adults during the COVID-19 pandemic in Brazil: a cross-sectional survey exploring correlates." Sport Sciences for…	Electronic Database			Excluded: Cross-sectional or observational study, no intervention	Peng Sanying and Yuan Fang
Schubert, M. M., R. A. Washburn, J. J. Honas, J. Lee and J. E. Donnelly (2016). "Exercise volume and aerobic fitness in young adults: the Midwest Exercise Trial-2." Springerplus 5.	Electronic Database			Excluded: Does not meet inclusion criteria (assessed via abstract/title)	Peng Sanying and Yuan Fang
Schreiner, P. J., D. R. Jacobs, N. D. Wong and C. I. Kiefe (2016). "Twenty-Five Year Secular Trends in Lipids and Modifiable Risk Factors in a Population-Based Biracial Cohort: The Coronary Artery Risk Development in Young Adults (CARDIA) Study, 1985-2011." Journal of the American Heart Association 5(7).	Electronic Database			Excluded: Does not meet inclusion criteria (assessed via abstract/title)	Peng Sanying and Yuan Fang
Scholl, K. G., K. Leen, D. Alexander, R. Pike and L. Johansen (2012). "University Student Interest and Use of Personal Training Services." Recreational Sports Journal 36(1): 60-71.	Electronic Database			Excluded: Does not meet inclusion criteria (assessed via abstract/title)	Peng Sanying and Yuan Fang
Schofield, M. J., P. O'Halloran, S. A. McLean, C. Forrester-Knauss and S. J. Paxton (2016). "Depressive Symptoms Among Australian University Students: Who Is at Risk?" Australian Psychologist 51(2): 135-144.	Electronic Database			Excluded: Does not meet inclusion criteria (assessed via abstract/title)	Peng Sanying and Yuan Fang
Schnermann, M. E., C. A. Schulz, C. Herder, U. Alexy and U. Nothlings (2021). "A lifestyle pattern during adolescence is associated with cardiovascular risk markers in young adults: results from the DONALD cohort study." Journal of Nutritional Science 10.	Electronic Database			Excluded: Focus on nutrition, not PA intervention	Peng Sanying and Yuan Fang
Schmitz, K. H., D. R. Jacobs, A. S. Leon, P. J. Schreiner and B. Sternfeld (2000). "Physical activity and body weight: associations over ten years in the CARDIA study." International Journal of Obesity 24(11): 1475-1487.	Electronic Database			Excluded: Does not meet inclusion criteria (assessed via abstract/title)	Peng Sanying and Yuan Fang
Schmid, D., A. Qazi, N. M. Scott and P. D. Tomporowski (2023). "The effects of physical activity timing and complexity on episodic memory: A randomized controlled trial." Psychology of Sport and Exercise 64.	Electronic Database			Excluded: Does not meet inclusion criteria (assessed via abstract/title)	Peng Sanying and Yuan Fang
Schipperijn, J., M. Ried-Larsen, M. S. Nielsen, A. F. Holdt, A. Grontved, A. K. Ersboll and P. L. Kristensen (2015). "A Longitudinal Study of Objectively Measured Built Environment as Determinant of Physical Activity in Young Adults: The European Youth Heart Study." Journal of Physical Activity & Health 12(7): 909-914.	Electronic Database			Excluded: Does not meet inclusion criteria (assessed via abstract/title)	Peng Sanying and Yuan Fang
Schembre, S. M., C. P. Durand, B. J. Blissmer and G. W. Greene (2015). "Development and Validation of the Cognitive Behavioral Physical Activity Questionnaire." American Journal of Health Promotion 30(1): 58-65.	Electronic Database			Excluded: Does not meet inclusion criteria (assessed via abstract/title)	Peng Sanying and Yuan Fang
Schaben, J. A. and S. Furness (2018). "Investing in college students: the role of the fitness tracker." Digital Health 4: 1-10.	Electronic Database			Excluded: Focus on device, not intervention study	Peng Sanying and Yuan Fang
Scerpella, T. A., B. Bernardoni, S. J. Wang, P. J. Rathouz, Q. F. Li and J. N. Dowthwaite (2016). "Site-specific, adult bone benefits attributed to loading during youth: A preliminary longitudinal analysis." Bone 85: 148-159.	Electronic Database			Excluded: Does not meet inclusion criteria (assessed via abstract/title)	Peng Sanying and Yuan Fang
Scarapicchia, T. M. F., C. M. Sabiston, E. Pila, K. P. Arbour-Nicitopoulos and G. Faulkner (2017). "A longitudinal investigation of a multidimensional model of social support and physical activity over the first year of university." Psychology of Sport and Exercise 31: 11-20.	Electronic Database			Excluded: Does not meet inclusion criteria (assessed via abstract/title)	Peng Sanying and Yuan Fang
Scarapicchia, T. M. F., C. M. Sabiston, E. O'Loughlin, J. Brunet, M. Chaiton and J. L. O'Loughlin (2014). "Physical activity motivation mediates the association between depression Symptoms and moderate-to-vigorous physical activity." Preventive Medicine 66: 45-48.	Electronic Database			Excluded: Includes individuals with disabilities or mental disorders	Peng Sanying and Yuan Fang
Saydah, S. H., K. R. Siegel, G. Imperatore, C. Mercado and E. W. Gregg (2019). "The Cardiometabolic Risk Profile of Young Adults With Diabetes in the US." Diabetes Care 42(10): 1895-1902.	Electronic Database			Excluded: Does not meet inclusion criteria (assessed via abstract/title)	Peng Sanying and Yuan Fang
Sawczyn, M. (2020). "Effects of a periodized functional strength training program (FST) on Functional Movement Screen (FMS) in physical education students." Physical Education of Students 24(3): 162-167.	Electronic Database			Excluded: Does not meet inclusion criteria (assessed via abstract/title)	Peng Sanying and Yuan Fang
Saw, L. E., F. K. S. Lim and L. R. Carrasco (2015). "The Relationship between Natural Park Usage and Happiness Does Not Hold in a Tropical City-State." Plos One 10(7).	Electronic Database			Excluded: Does not meet inclusion criteria (assessed via abstract/title)	Peng Sanying and Yuan Fang
Savage, M. N., T. Taber-Doughty, M. T. Brodhead and E. C. Bouck (2018). "Increasing physical activity for adults with autism spectrum disorder: Comparing in-person and technology delivered praise." Research in Developmental Disabilities 73: 115-125.	Electronic Database			Excluded: Does not meet inclusion criteria (assessed via abstract/title)	Peng Sanying and Yuan Fang
Savage, M. J., R. James, D. Magistro, J. Donaldson, L. C. Healy, M. Nevill and P. J. Hennis (2020). "Mental health and movement behaviour during the COVID-19 pandemic in UK university students: Prospective cohort study." Mental Health and Physical Activity 19.	Electronic Database			Excluded: Does not meet inclusion criteria (assessed via abstract/title)	Peng Sanying and Yuan Fang
Savage, M. J., P. J. Hennis, D. Magistro, J. Donaldson, L. C. Healy and R. M. James (2021). "Nine Months into the COVID-19 Pandemic: A Longitudinal Study Showing Mental Health and Movement Behaviours Are Impaired in UK Students." International Journal of Environmental Research and Public Health 18(6).	Electronic Database			Excluded: Does not meet inclusion criteria (assessed via abstract/title)	Peng Sanying and Yuan Fang
Sarzani, R., P. Dessi-Fulgheri, D. Mazzara, R. Catalini, G. Cola, G. Bersigotti, N. Siragusa, F. Salvi, P. Ercolani, D. Spagnolo, O. Zingaretti, M. Serenelli, M. Pupita, C. M. Magni, L. Giantomassi, R. Pasquini, R. Gesuita, F. Carle and A. Rappelli (2001). "Cardiovascular phenotype of young adults and angiotensinogen alleles." Journal of Hypertension 19(12): 2171-2178.	Electronic Database			Excluded: Does not meet inclusion criteria (assessed via abstract/title)	Peng Sanying and Yuan Fang
Sarkar, U., G. M. Le, C. R. Lyles, D. Ramo, E. Linos and K. Bibbins-Domingo (2018). "Using Social Media to Target Cancer Prevention in Young Adults: Viewpoint." Journal of Medical Internet Research 20(6).	Electronic Database			Excluded: Does not meet inclusion criteria (assessed via abstract/title)	Peng Sanying and Yuan Fang
Sari, D. K., S. Mani, M. Fadli, R. Ihksan, Y. Machrina, N. K. Arrasyid, K. B. Siregar and A. Sunarno (2022). "Is It Important to Increase Physical Activity Among University Students During the Second-Wave COVID-19 Pandemic in Asian Countries? A Cross-Sectional Study of the Knowledge, Attitudes, and Practices in Asian Countries." Journal of Multidisciplinary Healthcare 15: 1559-1571.	Electronic Database			Excluded: Cross-sectional or observational study, no intervention	Peng Sanying and Yuan Fang
Sarcona, A., L. Kovacs, J. Wright and C. Williams (2017). "Differences in Eating Behavior, Physical Activity, and Health-related Lifestyle Choices between Users and Nonusers of Mobile Health Apps." American Journal of Health Education 48(5): 298-305.	Electronic Database			Excluded: Does not meet inclusion criteria (assessed via abstract/title)	Peng Sanying and Yuan Fang
Saraiva, M., M. A. Castro and J. P. Vilas-Boas (2022). "The Role of Sleep Quality and Physical Activity Level on Gait Speed and Brain Hemodynamics Changes in Young Adults-A Dual-Task Study." European Journal of Investigation in Health Psychology and Education 12(11): 1673-1681.	Electronic Database			Excluded: Does not meet inclusion criteria (assessed via abstract/title)	Peng Sanying and Yuan Fang
Sarafian, D., Y. Schutz, J. P. Montani, A. G. Dulloo and J. L. Miles-Chan (2016). "Sex difference in substrate oxidation during low-intensity isometric exercise in young adults." Applied Physiology Nutrition and Metabolism 41(9): 977-984.	Electronic Database			Excluded: Focus on nutrition, not PA intervention	Peng Sanying and Yuan Fang
Sapkota, B. P., K. P. Baral, E. A. Rehfuess, K. G. Parhofer and U. Berger (2023). "Effects of age on non-communicable disease risk factors among Nepalese adults." Plos One 18(6).	Electronic Database			Excluded: Does not meet inclusion criteria (assessed via abstract/title)	Peng Sanying and Yuan Fang
Santana, J. D., M. P. Milagres, C. S. dos Santos, J. M. Brazil, E. R. Lima and M. Pereira (2021). "Dietary intake of university students during COVID-19 social distancing in the Northeast of Brazil and associated factors." Appetite 162.	Electronic Database			Excluded: Does not meet inclusion criteria (assessed via abstract/title)	Peng Sanying and Yuan Fang
Santana, G. D., N. D. Silva, J. O. Costa, C. M. P. Vasquez, T. M. S. Vila-Nova, D. A. D. Vieira, L. V. Pires, A. A. Fagundes and K. B. F. Barbosa (2021). "Contribution of minimally processed and ultra-processed foods to the cardiometabolic risk of Brazilian young adults: a cross-sectional study." Nutricion Hospitalaria 38(2): 328-336.	Electronic Database			Excluded: Cross-sectional or observational study, no intervention	Peng Sanying and Yuan Fang
Sandoval, C. E. G., Y. D. Burke, A. P. Mendizabal-Ruiz, E. M. Diaz and J. A. Morales (2014). "PREVALENCE OF OBESITY AND ALTERED LIPID PROFILE IN UNIVERSITY STUDENTS." Nutricion Hospitalaria 29(2): 315-321.	Electronic Database			Excluded: Does not meet inclusion criteria (assessed via abstract/title)	Peng Sanying and Yuan Fang
Sandhu, J., V. De Rubeis, M. Cotterchio, B. T. Smith, L. E. Griffith, D. R. Brenner, A. Borgida, S. Gallinger, S. Cleary and L. N. Anderson (2020). "Trajectories of physical activity, from young adulthood to older adulthood, and pancreatic cancer risk; a population-based case-control study in Ontario, Canada." Bmc Cancer 20(1).	Electronic Database			Excluded: Does not meet inclusion criteria (assessed via abstract/title)	Peng Sanying and Yuan Fang
Sanders, M. J., J. Reynolds, N. Bagatell, J. A. Treu, E. O'Connor and D. L. Katz (2015). "Promoting Healthy Lifestyles to Children at School: Using a Multidisciplinary Train-the-Trainer Approach." Journal of Public Health Management and Practice 21(4): E27-E35.	Electronic Database			Excluded: Not focused on college students	Peng Sanying and Yuan Fang
Sanders, A. E., A. J. Spencer and J. F. Stewart (2005). "Clustering of risk behaviours for oral and general health." Community Dental Health 22(3): 133-140.	Electronic Database			Excluded: Does not meet inclusion criteria (assessed via abstract/title)	Peng Sanying and Yuan Fang
Sand, A. S., N. Emaus and O. S. Lian (2017). "Motivation and obstacles for weight management among young women - a qualitative study with a public health focus - the Tromso study: Fit Futures." Bmc Public Health 17.	Electronic Database			Excluded: Qualitative study, not an intervention	Peng Sanying and Yuan Fang
Sanchis-Soler, G., M. Garcia-Jaen, S. Sebastia-Amat, C. Diana-Sotos and J. Tortosa-Martinez (2022). "Actions for a healthy university: Impact on mental and physical health in young people." Retos-Nuevas Tendencias En Educacion Fisica Deporte Y Recreacion(44): 1045-1052.	Electronic Database			Excluded: Does not meet inclusion criteria (assessed via abstract/title)	Peng Sanying and Yuan Fang
Sanchez-Trigo, H., E. Molina-Martinez, M. Grimaldi-Puyana and B. Sanudo (2022). "Effects of lifestyle behaviours and depressed mood on sleep quality in young adults. A machine learning approach." Psychology & Health.	Electronic Database			Excluded: Does not meet inclusion criteria (assessed via abstract/title)	Peng Sanying and Yuan Fang
Sanchez-Samaniego, G., S. M. Hartinger, P. S. Tallman and D. Maeusezahl (2021). "Cardiovascular Disease in the Peruvian Andes: Local Perceptions, Barriers, and Paths to Preventing Chronic Diseases in the Cajamarca Region." International Journal of Public Health 66.	Electronic Database			Excluded: Does not meet inclusion criteria (assessed via abstract/title)	Peng Sanying and Yuan Fang
Sanchez-Ojeda, M. A., C. Roldan, L. Melguizo-Rodriguez and E. de Luna-Bertos (2022). "Analysis of the Lifestyle of Spanish Undergraduate Nursing Students and Comparison with Students of Other Degrees." International Journal of Environmental Research and Public Health 19(9).	Electronic Database			Excluded: Does not meet inclusion criteria (assessed via abstract/title)	Peng Sanying and Yuan Fang
Sanchez-Matas, Y., Y. Segovia, D. Gutierrez and A. Hernandez-Martinez (2023). "Service-Learning in the training of preschool pre-service teachers: Movement-based intervention." Revista Interuniversitaria De Formacion Del Profesorado-Rifop(98): 335-352.	Electronic Database			Excluded: Does not meet inclusion criteria (assessed via abstract/title)	Peng Sanying and Yuan Fang
Sanchez-Herrera, S., J. Cubero, S. Feu and M. A. Duran-Vinagre (2022). "Motivation Regarding Physical Exercise among Health Science University Students." International Journal of Environmental Research and Public Health 19(11).	Electronic Database			Excluded: Does not meet inclusion criteria (assessed via abstract/title)	Peng Sanying and Yuan Fang
Sanchez-Alcaraz, B. J., A. Sanchez-Diaz, M. Alfonso-Asencio, J. Courel-Ibanez and A. Sanchez-Pay (2020). "Relationship between physical activity level, use of video games and academic performance in university students." Espiral-Cuadernos Del Profesorado 13(26): 64-73.	Electronic Database			Excluded: Does not meet inclusion criteria (assessed via abstract/title)	Peng Sanying and Yuan Fang
Sanchez, J. I., R. Palacios, A. Cole and M. A. O'Connell (2014). "Evaluation of the walk-through inflatable colon as a colorectal cancer education tool: results from a pre and post research design." Bmc Cancer 14.	Electronic Database			Excluded: Does not meet inclusion criteria (assessed via abstract/title)	Peng Sanying and Yuan Fang
Samara, A., A. Nistrup, T. Y. Al-Rammah and A. R. Aro (2015). "Lack of facilities rather than sociocultural factors as the primary barrier to physical activity among female Saudi university students." International Journal of Womens Health 7: 279-286.	Electronic Database			Excluded: Does not meet inclusion criteria (assessed via abstract/title)	Peng Sanying and Yuan Fang
Salonen, M. K., N. Wasenius, E. Kajantie, A. Lano, J. Lahti, K. Heinonen, K. Raikkonen and J. G. Eriksson (2015). "Physical Activity, Body Composition and Metabolic Syndrome in Young Adults." Plos One 10(5).	Electronic Database			Excluded: Does not meet inclusion criteria (assessed via abstract/title)	Peng Sanying and Yuan Fang
Salmensalo, M., H. Ruotsalainen, K. Hylkila, M. Kaariainen, J. Konttila, M. Mannisto and N. Mannikko (2022). "Associations between digital gaming behavior and physical activity among Finnish vocational students." Journal of Public Health-Heidelberg.	Electronic Database			Excluded: Does not meet inclusion criteria (assessed via abstract/title)	Peng Sanying and Yuan Fang
Salgado-Espinosa, M. L. and L. A. Cepeda-Gaytan (2021). "Nutrition, affective states and physical activity in Mexican university students during the COVID-19 pandemic." Revista Espanola De Comunicacion En Salud 12(2): 151-164.	Electronic Database			Excluded: Does not meet inclusion criteria (assessed via abstract/title)	Peng Sanying and Yuan Fang
Salchow, J., J. Mann, B. Koch, J. von Grundherr, W. Jensen, S. Elmers, L. A. Straub, E. Vettorazzi, G. Escherich, S. Rutkowski, S. Dwinger, C. Bergelt, M. Sokalska-Duhme, S. Bielack, G. Calaminus, K. Baust, C. F. Classen, C. Rossig, J. Faber, H. Faller, I. Hilgendorf, J. Gebauer, T. Langer, M. Metzler, S. Schuster, C. Niemeyer, A. Puzik, D. Reinhardt, U. Dirksen, A. Sander, M. Kohler, J. K. Haber…	Electronic Database			Excluded: Not focused on college students	Peng Sanying and Yuan Fang
Salchow, J., B. Koch, J. Mann, J. von Grundherr, S. Elmers, S. Dwinger, G. Escherich, E. Vettorazzi, R. Reer, M. Sinn, F. Baumann, C. Bokemeyer, A. Stein and W. Jensen (2021). "Effects of a structured counselling-based intervention to improve physical activity behaviour of adolescents and young adult cancer survivors - the randomized phase II Motivate AYA - MAYA trial." Clinical Rehabilitation 35…	Electronic Database			Excluded: Not focused on college students	Peng Sanying and Yuan Fang
Sajedi, D., R. Shabani and A. Elmieh (2021). "Changes in leptin, serotonin, and cortisol after eight weeks of aerobic exercise with probiotic intake in a cuprizone-induced demyelination mouse model of multiple sclerosis." Cytokine 144.	Electronic Database			Excluded: Does not meet inclusion criteria (assessed via abstract/title)	Peng Sanying and Yuan Fang
Saiz-Gonzalez, P., D. J. McDonough, W. X. Liu and Z. Gao (2023). "Acute Effects of Virtual Reality Exercise on Young Adults' Blood Pressure and Feelings." International Journal of Mental Health Promotion 25(5): 711-719.	Electronic Database			Excluded: Does not meet inclusion criteria (assessed via abstract/title)	Peng Sanying and Yuan Fang
Saint-Maurice, P. F., D. Coughlan, S. P. Kelly, S. K. Keadle, M. B. Cook, S. A. Carlson, J. E. Fulton and C. E. Matthews (2019). "Association of Leisure-Time Physical Activity Across the Adult Life Course With All-Cause and Cause-Specific Mortality." Jama Network Open 2(3).	Electronic Database			Excluded: Does not meet inclusion criteria (assessed via abstract/title)	Peng Sanying and Yuan Fang
Sailors, M. H., A. S. Jackson, B. K. McFarlin, I. Turpin, K. J. Ellis, J. P. Foreyt, D. M. Hoelscher and M. S. Bray (2010). "Exposing College Students to Exercise: The Training Interventions and Genetics of Exercise Response (TIGER) Study." Journal of American College Health 59(1): 13-20.	Electronic Database			Excluded: Does not meet inclusion criteria (assessed via abstract/title)	Peng Sanying and Yuan Fang
Saidi, G. F. and P. Branscum (2020). "Gender differences for theory-based determinants of muscle-strengthening physical activity in college-aged students: a moderation analysis." Translational Behavioral Medicine 10(3): 781-791.	Electronic Database			Excluded: Does not meet inclusion criteria (assessed via abstract/title)	Peng Sanying and Yuan Fang
Sahle, B. W., M. Breslin, K. Sanderson, G. Patton, T. Dwyer, A. Venn and S. Gall (2019). "Association between depression, anxiety and weight change in young adults." Bmc Psychiatry 19(1).	Electronic Database			Excluded: Includes individuals with disabilities or mental disorders	Peng Sanying and Yuan Fang
Sagatun, A., S. Heyerdahl, T. Wentzel-Larsen and L. Lien (2015). "Medical benefits in young adulthood: a population-based longitudinal study of health behaviour and mental health in adolescence and later receipt of medical benefits." Bmj Open 5(5).	Electronic Database			Excluded: Does not meet inclusion criteria (assessed via abstract/title)	Peng Sanying and Yuan Fang
Saffari, M., J. S. Chen, H. C. Wu, X. C. C. Fung, C. C. Chang, Y. L. Chang, R. Kamolthip, M. N. Potenza, I. C. Lin and C. Y. Lin (2022). "Effects of Weight-Related Self-Stigma and Smartphone Addiction on Female University Students' Physical Activity Levels." International Journal of Environmental Research and Public Health 19(5).	Electronic Database			Excluded: Does not meet inclusion criteria (assessed via abstract/title)	Peng Sanying and Yuan Fang
Saez, I., J. Solabarrieta and I. Rubio (2021). "Motivation for Physical Activity in University Students and Its Relation with Gender, Amount of Activities, and Sport Satisfaction." Sustainability 13(6).	Electronic Database			Excluded: Does not meet inclusion criteria (assessed via abstract/title)	Peng Sanying and Yuan Fang
Saebu, M., M. Sorensen and H. Halvari (2013). "Motivation for physical activity in young adults with physical disabilities during a rehabilitation stay: a longitudinal test of self-determination theory." Journal of Applied Social Psychology 43(3): 612-625.	Electronic Database			Excluded: Does not meet inclusion criteria (assessed via abstract/title)	Peng Sanying and Yuan Fang
Sadeghpour, A., M. Ehsani, M. Saffari and F. Z. Alavijeh (2019). "Qualitative investigation of personal factors affecting the students' physical activity (needs and motivations): Based on self-determination theory." Journal of Human Sport and Exercise 14: S516-S534.	Electronic Database			Excluded: Qualitative study, not an intervention	Peng Sanying and Yuan Fang
Sadeghi, F., A. Z. Javid, M. Nazarinasab and M. H. Haghighi-Zadeh (2022). "Effects of PMS50 supplementation on psychological symptoms of students with premenstrual syndrome." International Journal of Gynecology & Obstetrics 156(2): 247-255.	Electronic Database			Excluded: Does not meet inclusion criteria (assessed via abstract/title)	Peng Sanying and Yuan Fang
Sackett-Fox, K., J. Gere and J. Updegraff (2021). "Better together: The impact of exercising with a romantic partner." Journal of Social and Personal Relationships 38(11): 3078-3096.	Electronic Database			Excluded: Does not meet inclusion criteria (assessed via abstract/title)	Peng Sanying and Yuan Fang
Sabiston, C. M., E. O'Loughlin, J. Brunet, M. Chaiton, N. C. Low, T. Barnett and J. O'Loughlin (2013). "Linking depression symptom trajectories in adolescence to physical activity and team sports participation in young adults." Preventive Medicine 56(2): 95-98.	Electronic Database			Excluded: Includes individuals with disabilities or mental disorders	Peng Sanying and Yuan Fang
Sa, J., J. Heimdal, T. Sbrocco, D. C. Seo and B. Nelson (2016). "Overweight and Physical Inactivity Among African American Students at a Historically Black University." Journal of the National Medical Association 108(1): 77-85.	Electronic Database			Excluded: Does not meet inclusion criteria (assessed via abstract/title)	Peng Sanying and Yuan Fang
Ryan, J. M., V. E. Crowley, O. Hensey, J. M. Broderick, A. McGahey and J. Gormley (2014). "Habitual physical activity and cardiometabolic risk factors in adults with cerebral palsy." Research in Developmental Disabilities 35(9): 1995-2002.	Electronic Database			Excluded: Does not meet inclusion criteria (assessed via abstract/title)	Peng Sanying and Yuan Fang
Russo, A., S. Franceschi, C. La Vecchia, L. Dal Maso, M. Montella, E. Conti, A. Giacosa, F. Falcini and E. Negri (1998). "Body size and colorectal-cancer risk." International Journal of Cancer 78(2): 161-165.	Electronic Database			Excluded: Does not meet inclusion criteria (assessed via abstract/title)	Peng Sanying and Yuan Fang
Runenko, S. D., E. E. Achkasov, K. A. Volodina, A. V. Zhukovskaya, N. N. Mushkambarov and D. Y. Butko (2020). "Nordic Walking as an effective physical activity for weight loss among overweight young adults in high schools." Journal of Sports Medicine and Physical Fitness 60(2): 294-301.	Electronic Database			Excluded: Does not meet inclusion criteria (assessed via abstract/title)	Peng Sanying and Yuan Fang
Ruiz-Montero, P. J., S. Corral-Robles, M. Garcia-Carmona and A. Belaire-Melia (2019). "SLM experience in the initial teacher training at the joint Degree in Primary Education and Physical Activity and Sports Science. A multicultural context as the framework for action." Revista Publicaciones 49(4): 145-164.	Electronic Database			Excluded: Does not meet inclusion criteria (assessed via abstract/title)	Peng Sanying and Yuan Fang
Ruiz, E. N. S., Y. F. M. Sandoval, B. V. Lamotte, M. B. A. Martinez, A. B. S. Bernabe, L. S. Goytia, J. F. M. Valle and I. P. Rojas (2015). "ASSOCIATION BETWEEN FOOD BEHAVIOR AND HYPERCHOLESTEROLEMIA-LDL IN UNIVERSITY STUDENTS." Nutricion Hospitalaria 31(6): 2696-2702.	Electronic Database			Excluded: Does not meet inclusion criteria (assessed via abstract/title)	Peng Sanying and Yuan Fang
Ruissen, G. R., R. E. Rhodes and M. R. Beauchamp (2019). "'Active'ating thoughts about affect: elicitation of physical activity judgements in insufficiently active women." Psychology & Health 34(5): 590-608.	Electronic Database			Excluded: Does not meet inclusion criteria (assessed via abstract/title)	Peng Sanying and Yuan Fang
Rudang, R., D. Mellstrom, E. Clark, C. Ohlsson and M. Lorentzon (2012). "Advancing maternal age is associated with lower bone mineral density in young adult male offspring." Osteoporosis International 23(2): 475-482.	Electronic Database			Excluded: Does not meet inclusion criteria (assessed via abstract/title)	Peng Sanying and Yuan Fang
Rudang, R., A. Darelid, M. Nilsson, D. Mellstrom, C. Ohlsson and M. Lorentzon (2013). "X-Ray-Verified Fractures Are Associated With Finite Element Analysis-Derived Bone Strength and Trabecular Microstructure in Young Adult Men." Journal of Bone and Mineral Research 28(11): 2305-2316.	Electronic Database			Excluded: Does not meet inclusion criteria (assessed via abstract/title)	Peng Sanying and Yuan Fang
Rozanov, V. (2020). "Mental health problems and suicide in the younger generation - implications for prevention in the Navy and merchant fleet." International Maritime Health 71(1): 34-41.	Electronic Database			Excluded: Does not meet inclusion criteria (assessed via abstract/title)	Peng Sanying and Yuan Fang
Rozand, V., J. W. Senefeld, C. W. Sundberg, A. E. Smith and S. K. Hunter (2019). "Differential effects of aging and physical activity on corticospinal excitability of upper and lower limb muscles." Journal of Neurophysiology 122(1): 241-250.	Electronic Database			Excluded: Does not meet inclusion criteria (assessed via abstract/title)	Peng Sanying and Yuan Fang
Rovio, S. P., X. Yang, A. Kankaanpaa, V. Aalto, M. Hirvensalo, R. Telama, K. Pahkala, N. Hutri-Kahonen, J. S. A. Viikari, O. T. Raitakari and T. H. Tammelin (2018). "Longitudinal physical activity trajectories from childhood to adulthood and their determinants: The Young Finns Study." Scandinavian Journal of Medicine & Science in Sports 28(3): 1073-1083.	Electronic Database			Excluded: Not focused on college students	Peng Sanying and Yuan Fang
Rouse, P. C. and S. J. H. Biddle (2010). "An ecological momentary assessment of the physical activity and sedentary behaviour patterns of university students." Health Education Journal 69(1): 116-125.	Electronic Database			Excluded: Does not meet inclusion criteria (assessed via abstract/title)	Peng Sanying and Yuan Fang
Rouf, A. S., Z. X. Sui, A. Rangan, A. Grech and M. Allman-Farinelli (2018). "Low calcium intakes among Australian adolescents and young adults are associated with higher consumption of discretionary foods and beverages." Nutrition 55-56: 146-153.	Electronic Database			Excluded: Not focused on college students	Peng Sanying and Yuan Fang
Rottensteiner, M., K. H. Pietilainen, J. Kaprio and U. M. Kujala (2014). "Persistence or Change in Leisure-Time Physical Activity Habits and Waist Gain During Early Adulthood: A Twin-Study." Obesity 22(9): 2061-2070.	Electronic Database			Excluded: Does not meet inclusion criteria (assessed via abstract/title)	Peng Sanying and Yuan Fang
Rothwell, C. J. and D. Desmond (2018). "The effect of viewing fitness imagery on body dissatisfaction: sex and physical activity differences." Psychology Health & Medicine 23(8): 980-986.	Electronic Database			Excluded: Does not meet inclusion criteria (assessed via abstract/title)	Peng Sanying and Yuan Fang
Rossi, F. E., A. L. Ricci-Vitor, J. P. J. Sabino, L. C. M. Vanderlei and I. F. Freitas (2014). "AUTONOMIC MODULATION AND ITS RELATION WITH BODY COMPOSITION IN SWIMMERS." Journal of Strength and Conditioning Research 28(7): 2047-2053.	Electronic Database			Excluded: Does not meet inclusion criteria (assessed via abstract/title)	Peng Sanying and Yuan Fang
Ross, S. E. T., N. Larson, D. J. Graham and D. Neumark-Sztainer (2014). "Longitudinal Changes in Physical Activity and Sedentary Behavior From Adolescence to Adulthood: Comparing US-Born and Foreign-Born Populations." Journal of Physical Activity & Health 11(3): 519-527.	Electronic Database			Excluded: Does not meet inclusion criteria (assessed via abstract/title)	Peng Sanying and Yuan Fang
Romo, L., J. Ladner, G. Kotbagi, Y. Morvan, D. Saleh, M. P. Tavolacci and L. Kern (2018). "Attention-deficit hyperactivity disorder and addictions (substance and behavioral): Prevalence and characteristics in a multicenter study in France." Journal of Behavioral Addictions 7(3): 743-751.	Electronic Database			Excluded: Does not meet inclusion criteria (assessed via abstract/title)	Peng Sanying and Yuan Fang
Romm, K. F., B. Patterson, C. N. Wysota, Y. Wang and C. J. Berg (2022). "Predictors of negative psychosocial and health behavior impact of COVID-19 among young adults." Health Education Research 36(4): 385-397.	Electronic Database			Excluded: Does not meet inclusion criteria (assessed via abstract/title)	Peng Sanying and Yuan Fang
Romero-Ramos, O., N. Romero-Ramos, A. J. G. Suarez, E. Fernandez-Rodriguez and T. Niznikowski (2020). "Physical activity and purpose in life of college students in confinement." Retos-Nuevas Tendencias En Educacion Fisica Deporte Y Recreacion(47): 628-635.	Electronic Database			Excluded: Does not meet inclusion criteria (assessed via abstract/title)	Peng Sanying and Yuan Fang
Romero-Blanco, C., J. Rodriguez-Almagro, M. D. Onieva-Zafra, M. L. Parra-Fernandez, M. D. Prado-Laguna and A. Hernandez-Martinez (2020). "Physical Activity and Sedentary Lifestyle in University Students: Changes during Confinement Due to the COVID-19 Pandemic." International Journal of Environmental Research and Public Health 17(18).	Electronic Database			Excluded: Does not meet inclusion criteria (assessed via abstract/title)	Peng Sanying and Yuan Fang
Romero-Blanco, C., A. Hernandez-Martinez, M. L. Parra-Fernandez, M. D. Onieva-Zafra, M. D. Prado-Laguna and J. Rodriguez-Almagro (2021). "Food Addiction and Lifestyle Habits among University Students." Nutrients 13(4).	Electronic Database			Excluded: Does not meet inclusion criteria (assessed via abstract/title)	Peng Sanying and Yuan Fang
Romero-Barquero, C. E. (2015). "At the beat of dance lessons: a classroom experience." Revista Educacion 39(1): 21-49.	Electronic Database			Excluded: Does not meet inclusion criteria (assessed via abstract/title)	Peng Sanying and Yuan Fang
Romero, D. E., D. Santana, P. Borges, A. Marques, D. Castanheira, J. M. Rodrigues and L. Sabbadini (2018). "Prevalence, associated factors, and limitations related to chronic back problems in adults and elderly in Brazil." Cadernos De Saude Publica 34(2).	Electronic Database			Excluded: Not focused on college students	Peng Sanying and Yuan Fang
Roldan, A. and R. Reina (2021). "Are Self-Efficacy Gains of University Students in Adapted Physical Activity Influenced by Online Teaching Derived From the COVID-19 Pandemic?" Frontiers in Psychology 12.	Electronic Database			Excluded: Does not meet inclusion criteria (assessed via abstract/title)	Peng Sanying and Yuan Fang
Rogowska, A. M., I. Pavlova, C. Kusnierz, A. Kwasnicka, S. Koszyk and M. Hejno (2021). "Comparison of healthy behavior in Ukrainian and Polish students of physical education." Physical Activity Review 9(2): 56-65.	Electronic Database			Excluded: Does not meet inclusion criteria (assessed via abstract/title)	Peng Sanying and Yuan Fang
Rogers, R. S. and P. S. Hinton (2010). "Bone Loading During Young Adulthood Predicts Bone Mineral Density in Physically Active, Middle-Aged Men." Physician and Sportsmedicine 38(2): 146-155.	Electronic Database			Excluded: Does not meet inclusion criteria (assessed via abstract/title)	Peng Sanying and Yuan Fang
Rogers, M. A. M., D. G. Simon, L. B. Zucker, J. S. Mackessy and N. B. Newmanpalmer (1995). "INDICATORS OF POOR DIETARY HABITS IN A HIGH-RISK POPULATION." Journal of the American College of Nutrition 14(2): 159-164.	Electronic Database			Excluded: Focus on nutrition, not PA intervention	Peng Sanying and Yuan Fang
Rodriguez-Sanz, D., D. Barbeito-Fernandez, M. E. Losa-Iglesias, J. L. Saleta-Canos, D. Lopez-Lopez, N. Tovaruela-Carrion and R. Becerro-de-Bengoa-Vallejo (2018). "Foot health and quality of life among university students: cross-sectional study." Sao Paulo Medical Journal 136(2): 123-128.	Electronic Database			Excluded: Cross-sectional or observational study, no intervention	Peng Sanying and Yuan Fang
Rodriguez-Rodriguez, F., C. Cristi-Montero, E. Villa-Gonzalez, P. Solis-Urra and P. Chillon (2018). "Comparison of the physical activity levels during the university life." Revista Medica De Chile 146(4): 442-450.	Electronic Database			Excluded: Does not meet inclusion criteria (assessed via abstract/title)	Peng Sanying and Yuan Fang
Rodriguez-Nogueira, O., A. R. Moreno-Poyato, M. J. Alvarez-Alvarez and A. Pinto-Carral (2020). "Significant socio-emotional learning and improvement of empathy in physiotherapy students through service learning methodology: A mixed methods research." Nurse Education Today 90.	Electronic Database			Excluded: Does not meet inclusion criteria (assessed via abstract/title)	Peng Sanying and Yuan Fang
Rodriguez-Larrad, A., A. Manas, I. Labayen, M. Gonzalez-Gross, A. Espin, S. Aznar, J. A. Serrano-Sanchez, F. J. Vera-Garcia, D. Gonzalez-Lamuno, I. Ara, L. Carrasco-Paez, J. Castro-Pinero, M. C. Gomez-Cabrera, S. Marquez, J. A. Tur, N. Gusi, P. J. Benito, D. Moliner-Urdiales, J. R. Ruiz, F. B. Ortega, D. Jimenez-Pavon, J. A. Casajus and J. Irazusta (2021). "Impact of COVID-19 Confinement on Physi…	Electronic Database			Excluded: Does not meet inclusion criteria (assessed via abstract/title)	Peng Sanying and Yuan Fang
Rodriguez-Garcia, L., J. C. de la Cruz-Campos, R. Martin-Moya and F. T. Gonzalez-Fernandez (2022). "Active Teaching Methodologies Improve Cognitive Performance and Attention-Concentration in University Students." Education Sciences 12(8).	Electronic Database			Excluded: Does not meet inclusion criteria (assessed via abstract/title)	Peng Sanying and Yuan Fang
Rodriguez-Besteiro, S., J. F. Tornero-Aguilera, J. Fernandez-Lucas and V. J. Clemente-Suarez (2021). "Gender Differences in the COVID-19 Pandemic Risk Perception, Psychology, and Behaviors of Spanish University Students." International Journal of Environmental Research and Public Health 18(8).	Electronic Database			Excluded: Does not meet inclusion criteria (assessed via abstract/title)	Peng Sanying and Yuan Fang
Rodriguez-Ayllon, M., A. Neumann, A. Hofman, T. Voortman, D. R. Lubans, J. W. Yang-Huang, P. W. Jansen, H. Raat, M. W. Vernooij and R. L. Muetzel (2023). "Neurobiological, Psychosocial, and Behavioral Mechanisms Mediating Associations Between Physical Activity and Psychiatric Symptoms in Youth in the Netherlands." Jama Psychiatry 80(5): 451-458.	Electronic Database			Excluded: Does not meet inclusion criteria (assessed via abstract/title)	Peng Sanying and Yuan Fang
Rodriguez, F., X. Palma, A. Romo, D. Escobar, B. Aragu, L. Espinoza, N. McMillan and J. Galvez (2013). "EATING HABITS, PHYSICAL ACTIVITY AND SOCIOECONOMIC LEVEL IN UNIVERSITY STUDENTS OF CHILE." Nutricion Hospitalaria 28(2): 447-455.	Electronic Database			Excluded: Does not meet inclusion criteria (assessed via abstract/title)	Peng Sanying and Yuan Fang
Rodio, A. and L. Fattorini (2014). "Downhill walking to improve lower limb strength in healthy young adults." European Journal of Sport Science 14(8): 806-812.	Electronic Database			Excluded: Does not meet inclusion criteria (assessed via abstract/title)	Peng Sanying and Yuan Fang
Rockhill, B., W. C. Willett, D. J. Hunter, J. E. Manson, S. E. Hankinson, D. Spiegelman and G. A. Colditz (1998). "Physical activity and breast cancer risk in a cohort of young women." Journal of the National Cancer Institute 90(15): 1155-1160.	Electronic Database			Excluded: Does not meet inclusion criteria (assessed via abstract/title)	Peng Sanying and Yuan Fang
Rocke, K. D. (2020). "Colorectal Cancer Knowledge and Awareness Among University Students in a Caribbean Territory: a Cross-sectional Study." Journal of Cancer Education 35(3): 571-578.	Electronic Database			Excluded: Cross-sectional or observational study, no intervention	Peng Sanying and Yuan Fang
Rocha, J. S. B., A. A. Fonseca, R. F. Freitas, M. C. B. Rocha, M. T. S. Macedo, F. de Oliveira, D. S. Franca, A. P. Caldeira and D. A. V. Popoff (2020). "Factors associated with increase in consumption of ultraprocessed food in university students during social isolation - covid-19 pandemic." Rbone-Revista Brasileira De Obesidade Nutricao E Emagrecimento 14(90): 1222-1230.	Electronic Database			Excluded: Does not meet inclusion criteria (assessed via abstract/title)	Peng Sanying and Yuan Fang
Robinson, J. K., D. A. Durst, E. Gray and M. Kwasny (2020). "Protection-adjusted UV dose estimated for body areas: Daily self-reported sun protection modification of wearable UV sensor dose." Photodermatology Photoimmunology & Photomedicine 36(5): 357-364.	Electronic Database			Excluded: Does not meet inclusion criteria (assessed via abstract/title)	Peng Sanying and Yuan Fang
Robertson, J., E. Emerson, S. Baines and C. Hatton (2018). "Self-Reported Participation in Sport/Exercise Among Adolescents and Young Adults With and Without Mild to Moderate Intellectual Disability." Journal of Physical Activity & Health 15(4): 247-254.	Electronic Database			Excluded: Includes individuals with disabilities or mental disorders	Peng Sanying and Yuan Fang
Roberts, S. B., P. Fuss, W. J. Evans, M. B. Heyman and V. R. Young (1993). "ENERGY-EXPENDITURE, AGING AND BODY-COMPOSITION." Journal of Nutrition 123(2): 474-480.	Electronic Database			Excluded: Focus on nutrition, not PA intervention	Peng Sanying and Yuan Fang
Roberts, K. C. and S. Danoff-Burg (2011). "Mindfulness and Health Behaviors: Is Paying Attention Good for You?" Journal of American College Health 59(3): 165-173.	Electronic Database			Excluded: Does not meet inclusion criteria (assessed via abstract/title)	Peng Sanying and Yuan Fang
Roberts, H. M., J. P. Moore and J. M. Thom (2019). "The Reliability of Suprapatellar Transverse Sonographic Assessment of Femoral Trochlear Cartilage Thickness in Healthy Adults." Journal of Ultrasound in Medicine 38(4): 935-946.	Electronic Database			Excluded: Does not meet inclusion criteria (assessed via abstract/title)	Peng Sanying and Yuan Fang
Rivinoja, A. E., M. V. Paananen, S. P. Taimela, S. Solovieva, A. Okuloff, P. Zitting, M. R. Jarvelin, P. Leino-Arjas and J. I. Karppinen (2011). "Sports, Smoking, and Overweight During Adolescence as Predictors of Sciatica in Adulthood: A 28-Year Follow-up Study of a Birth Cohort." American Journal of Epidemiology 173(8): 890-897.	Electronic Database			Excluded: Does not meet inclusion criteria (assessed via abstract/title)	Peng Sanying and Yuan Fang
Rivera, P. A., B. L. Nys and F. Fiestas (2021). "Impact of COVID-19 induced lockdown on physical activity and sedentary behavior among university students: A systematic review." Medwave 21(8).	Electronic Database			Excluded: Not an experimental study	Peng Sanying and Yuan Fang
Rivera, M. L. V., T. V. C. Bravo, J. D. S. Hilario and A. F. P. Cajas (2022). "PHYSICAL ACTIVITY AND EATING HABITS IN THE CONTEXT OF EDUCATION IN STUDENTS OF THE HERMILIO VALDIZAN NATIONAL UNIVERSITY." Revista Conrado 18: 374-382.	Electronic Database			Excluded: Does not meet inclusion criteria (assessed via abstract/title)	Peng Sanying and Yuan Fang
Rincon, E. L. and J. C. Hernandez (2014). "PROPOSAL FOR CURRICULAR IMPROVEMENT FOR THE TEACHING OF FORMATIVE SPORTS." Amazonia Investiga 3(4): 69-85.	Electronic Database			Excluded: Does not meet inclusion criteria (assessed via abstract/title)	Peng Sanying and Yuan Fang
Riley, N. M., D. E. Bild, L. Cooper, P. Schreiner, D. E. Smith, P. Sorlie and J. K. Thompson (1998). "Relation of self-image to body size and weight loss attempts in black women - The CARDIA study." American Journal of Epidemiology 148(11): 1062-1068.	Electronic Database			Excluded: Does not meet inclusion criteria (assessed via abstract/title)	Peng Sanying and Yuan Fang
Riley, K. E., A. Tigershtrom, C. L. Park and J. P. Lauranceau (2021). "Predictors of health behaviors during a college national championship sports event: A daily diary study." Journal of American College Health 69(8): 928-936.	Electronic Database			Excluded: Does not meet inclusion criteria (assessed via abstract/title)	Peng Sanying and Yuan Fang
Ridner, S. L., K. S. Newton, R. R. Staten, T. N. Crawford and L. A. Hall (2016). "Predictors of well-being among college students." Journal of American College Health 64(2): 116-124.	Electronic Database			Excluded: Does not meet inclusion criteria (assessed via abstract/title)	Peng Sanying and Yuan Fang
Ridao-Manonellas, S., A. Fabregas-Bofill, G. Nunez-Rueda, M. Gonzalez-Amores, M. Garcia-Prat, L. Lopez-Seguer, J. G. Riviere, A. Martin-Nalda, N. Mendoza-Palomar, S. Melendo-Perez and P. Soler-Palacin (2020). "Health-Related Quality of Life and Multidimensional Fatigue Scale in Children with Primary Immunodeficiencies." Journal of Clinical Immunology 40(4): 602-609.	Electronic Database			Excluded: Not focused on college students	Peng Sanying and Yuan Fang
Richardson, T. E., B. A. Yanada, D. Watters, D. Stupart, P. Lamichhane and C. Bell (2019). "What young Australians think about a tax on sugar-sweetened beverages." Australian and New Zealand Journal of Public Health 43(1): 63-67.	Electronic Database			Excluded: Does not meet inclusion criteria (assessed via abstract/title)	Peng Sanying and Yuan Fang
Richardson, A. S., K. A. Meyer, A. G. Howard, J. Boone-Heinonen, B. M. Popkin, K. R. Evenson, J. M. Shikany, C. E. Lewis and P. Gordon-Larsen (2015). "Multiple pathways from the neighborhood food environment to increased body mass index through dietary behaviors: A structural equation-based analysis in the CARDIA study." Health & Place 36: 74-87.	Electronic Database			Excluded: Does not meet inclusion criteria (assessed via abstract/title)	Peng Sanying and Yuan Fang
Richards, K. A. R., A. D. Eberline, S. Padaruth and T. J. Templin (2015). "Experiential Learning Through a Physical Activity Program for Children With Disabilities." Journal of Teaching in Physical Education 34(2): 165-188.	Electronic Database			Excluded: Not focused on college students	Peng Sanying and Yuan Fang
Richards, A. L. and B. Specker (2020). "Evaluating hours of sleep and perceived stress on dietary cognitive restraint in a survey of college students." Journal of American College Health 68(8): 824-831.	Electronic Database			Excluded: Does not meet inclusion criteria (assessed via abstract/title)	Peng Sanying and Yuan Fang
Richalet, J. P., C. Chenivesse, P. Larmignat and L. Meille (2008). "High altitude pulmonary edema, Down syndrome, and obstructive sleep apneas." High Altitude Medicine & Biology 9(2): 179-181.	Electronic Database			Excluded: Does not meet inclusion criteria (assessed via abstract/title)	Peng Sanying and Yuan Fang
Ricci, F., A. Modenese, F. Gobba and I. Morlini (2022). "Evaluation of an Online Course Promoting Health and Wellbeing for University Students and Employees." European Journal of Investigation in Health Psychology and Education 12(9): 1369-1390.	Electronic Database			Excluded: Does not meet inclusion criteria (assessed via abstract/title)	Peng Sanying and Yuan Fang
Ribeiro, J. C., S. Guerra, J. Oliveira, L. B. Andersen, J. A. Duarte and J. Mota (2004). "Body facto fatness and clustering of cardiovascular disease risk factors in Portuguese children and adolescents." American Journal of Human Biology 16(5): 556-562.	Electronic Database			Excluded: Not focused on college students	Peng Sanying and Yuan Fang
Rhodes, R. E., C. M. Blanchard, C. Benoit, R. Levy-Milne, P. J. Naylor, D. S. Downs and D. E. R. Warburton (2014). "Belief-level markers of physical activity among young adult couples: Comparisons across couples without children and new parents." Psychology & Health 29(11): 1320-1340.	Electronic Database			Excluded: Not focused on college students	Peng Sanying and Yuan Fang
Rhodes, R. E., C. M. Blanchard, C. Benoit, R. Levy-Milne, P. J. Naylor, D. S. Downs and D. E. R. Warburton (2014). "Social Cognitive Correlates of Physical Activity Across 12 Months in Cohort Samples of Couples Without Children, Expecting Their First Child, and Expecting Their Second Child." Health Psychology 33(8): 792-802.	Electronic Database			Excluded: Not focused on college students	Peng Sanying and Yuan Fang
Rhoads, M. C., R. A. Kirkland, C. A. Baker, J. T. Yeats and N. Grevstad (2021). "Benefits of Movement-Integrated Learning Activities in Statistics and Research Methods Courses." Teaching of Psychology 48(3): 197-203.	Electronic Database			Excluded: Does not meet inclusion criteria (assessed via abstract/title)	Peng Sanying and Yuan Fang
Rguibi, M. and R. Belahsen (2004). "Overweight and obesity among urban Sahraoui women of South Morocco." Ethnicity & Disease 14(4): 542-547.	Electronic Database			Excluded: Does not meet inclusion criteria (assessed via abstract/title)	Peng Sanying and Yuan Fang
Reyes-Molina, D., G. Nazar-Carter, I. Cigarroa, R. Zapata-Lomond, N. Aguilar-Farias, M. A. Parra-Rizo and J. Albornoz-Guerrero (2022). "Behavior of physical activity during the COVID-19 pandemic and its association with subjective well-being and mental health in university students in Chile." Terapia Psicologica 40(1): 23-48.	Electronic Database			Excluded: Does not meet inclusion criteria (assessed via abstract/title)	Peng Sanying and Yuan Fang
Reuter, P. R. and B. L. Forster (2021). "Student health behavior and academic performance." Peerj 9.	Electronic Database			Excluded: Does not meet inclusion criteria (assessed via abstract/title)	Peng Sanying and Yuan Fang
Ren, T., X. J. Ye, Z. Li, Q. Y. Li, X. Y. Zhang, W. J. Dou, X. Jia, B. M. Li and C. J. Wang (2023). "Associations between physical activity and proactive control and the modulating role of working memory." Psychology of Sport and Exercise 66.	Electronic Database			Excluded: Does not meet inclusion criteria (assessed via abstract/title)	Peng Sanying and Yuan Fang
Remskar, M., M. J. Western, O. M. Maynard and B. Ainsworth (2022). "Exercising body but not mind: A qualitative exploration of attitudes to combining physical activity and mindfulness practice for mental health promotion." Frontiers in Psychology 13.	Electronic Database			Excluded: Qualitative study, not an intervention	Peng Sanying and Yuan Fang
Remsberg, K. E., N. L. Rogers, E. W. Demerath, S. A. Czerwinski, A. C. Choh, M. Lee, W. C. Chumlea, S. S. Sun, B. Towne and R. M. Siervogel (2007). "Sex differences in young adulthood metabolic syndrome and physical activity: The Fels longitudinal study." American Journal of Human Biology 19(4): 544-550.	Electronic Database			Excluded: Does not meet inclusion criteria (assessed via abstract/title)	Peng Sanying and Yuan Fang
Reimer, R. C. and E. A. Wikstrom (2010). "Functional fatigue of the hip and ankle musculature cause similar alterations in single leg stance postural control." Journal of Science and Medicine in Sport 13(1): 161-166.	Electronic Database			Excluded: Does not meet inclusion criteria (assessed via abstract/title)	Peng Sanying and Yuan Fang
Reilly, J. J., J. C. Ventham, J. M. Ralston, M. Donaldson and B. Gibson (1998). "Reduced energy expenditure in preobese children treated for acute lymphoblastic leukemia." Pediatric Research 44(4): 557-562.	Electronic Database			Excluded: Not focused on college students	Peng Sanying and Yuan Fang
Reilly, E. E., S. Dmochowski, K. Schaumberg, M. Earleywine and D. Anderson (2016). "Gender-moderated links between urgency, binge drinking, and excessive exercise." Journal of American College Health 64(2): 104-111.	Electronic Database			Excluded: Does not meet inclusion criteria (assessed via abstract/title)	Peng Sanying and Yuan Fang
Reed, J. A. and D. K. Wilson (2006). "Awareness and use of a university recreational trail." Journal of American College Health 54(4): 227-230.	Electronic Database			Excluded: Does not meet inclusion criteria (assessed via abstract/title)	Peng Sanying and Yuan Fang
Reece, L. J., K. Owen, M. Graney, C. Jackson, M. Shields, G. Turner and C. Wellington (2022). "Barriers to initiating and maintaining participation in parkrun." Bmc Public Health 22(1).	Electronic Database			Excluded: Does not meet inclusion criteria (assessed via abstract/title)	Peng Sanying and Yuan Fang
Rebar, A. L., J. P. Maher, S. E. Doerksen, S. Elaysky and D. E. Conroy (2016). "Intention-behavior gap is wider for walking and moderate physical activity than for vigorous physical activity in university students." Journal of Science and Medicine in Sport 19(2): 130-134.	Electronic Database			Excluded: Does not meet inclusion criteria (assessed via abstract/title)	Peng Sanying and Yuan Fang
Rebar, A. L., S. Elavsky, J. P. Maher, S. E. Doerksen and D. E. Conroy (2014). "Habits Predict Physical Activity on Days When Intentions Are Weak." Journal of Sport & Exercise Psychology 36(2): 157-165.	Electronic Database			Excluded: Does not meet inclusion criteria (assessed via abstract/title)	Peng Sanying and Yuan Fang
Rebane, K., L. Ristolainen, H. Relas, T. Orenius, H. Kautiainen, R. Luosujarvi, K. Aalto and H. Saila (2019). "Disability and health-related quality of life are associated with restricted social participation in young adults with juvenile idiopathic arthritis." Scandinavian Journal of Rheumatology 48(2): 105-113.	Electronic Database			Excluded: Includes individuals with disabilities or mental disorders	Peng Sanying and Yuan Fang
Read, J. P., J. D. Wardell and R. L. Bachrach (2013). "Drinking consequence types in the first college semester differentially predict drinking the following year." Addictive Behaviors 38(1): 1464-1471.	Electronic Database			Excluded: Does not meet inclusion criteria (assessed via abstract/title)	Peng Sanying and Yuan Fang
Razumnikova, O. M. and N. V. Asanova (2019). "Motivational Inductors of Behavior as Reserves of Successful Aging." Advances in Gerontology 9(3): 361-365.	Electronic Database			Excluded: Does not meet inclusion criteria (assessed via abstract/title)	Peng Sanying and Yuan Fang
Razi, H., A. I. Birkhold, R. Weinkamer, G. N. Duda, B. M. Willie and S. Checa (2015). "Aging Leads to a Dysregulation in Mechanically Driven Bone Formation and Resorption." Journal of Bone and Mineral Research 30(10): 1864-1873.	Electronic Database			Excluded: Does not meet inclusion criteria (assessed via abstract/title)	Peng Sanying and Yuan Fang
Raynor, D. A. and N. M. Jankowiak (2010). "Accelerometry-Determined Adherence to the 2008 Physical Activity Guidelines for Americans among College Students." American Journal of Health Education 41(6): 353-362.	Electronic Database			Excluded: Does not meet inclusion criteria (assessed via abstract/title)	Peng Sanying and Yuan Fang
Rawson, E. S. and A. C. Venezia (2011). "Use of creatine in the elderly and evidence for effects on cognitive function in young and old." Amino Acids 40(5): 1349-1362.	Electronic Database			Excluded: Not focused on college students	Peng Sanying and Yuan Fang
Rathonyi, G., V. Takacs, R. Szilagyi, E. B. Baba, A. Muller, Z. Bacs, M. Harangi-Rakos, L. Balogh and K. Rathonyi-Odor (2021). "Your Physical Activity Is in Your Hand-Objective Activity Tracking Among University Students in Hungary, One of the Most Obese Countries in Europe." Frontiers in Public Health 9.	Electronic Database			Excluded: Does not meet inclusion criteria (assessed via abstract/title)	Peng Sanying and Yuan Fang
Rathmann, W., B. Haastert, A. Icks, G. Giani and J. M. Roseman (2007). "Ten-year change in serum uric acid and its relation to changes in other metabolic risk factors in young black and white adults: the CARDIA study." European Journal of Epidemiology 22(7): 439-445.	Electronic Database			Excluded: Does not meet inclusion criteria (assessed via abstract/title)	Peng Sanying and Yuan Fang
Rao, L. N., J. J. Jacob, T. V. Paul, S. Rajarathinam, N. Thomas and M. S. Seshadri (2009). "Effects of Pioglitazone on Menstrual Frequency, Hyperandrogenism and Insulin Resistance in Adoloscents and Young Adults with Polycystic Ovary Syndrome." Journal of Pediatric and Adolescent Gynecology 22(2): 91-95.	Electronic Database			Excluded: Not focused on college students	Peng Sanying and Yuan Fang
Rangul, V., A. Bauman, T. L. Holmen and K. Midthjell (2012). "Is physical activity maintenance from adolescence to young adulthood associated with reduced CVD risk factors, improved mental health and satisfaction with life: the HUNT Study, Norway." International Journal of Behavioral Nutrition and Physical Activity 9.	Electronic Database			Excluded: Does not meet inclusion criteria (assessed via abstract/title)	Peng Sanying and Yuan Fang
Ranasinghe, C., C. Sigera, P. Ranasinghe, R. Jayawardena, A. C. R. Ranasinghe, A. P. Hills and N. King (2016). "Physical inactivity among physiotherapy undergraduates: exploring the knowledge-practice gap." Bmc Sports Science Medicine and Rehabilitation 8.	Electronic Database			Excluded: Does not meet inclusion criteria (assessed via abstract/title)	Peng Sanying and Yuan Fang
Ramon-Arbues, E., J. M. Granada-Lopez, B. Martinez-Abadia, E. Echaniz-Serrano, I. Anton-Solanas and B. A. Jerue (2021). "Factors Related to Diet Quality: A Cross-Sectional Study of 1055 University Students." Nutrients 13(10).	Electronic Database			Excluded: Cross-sectional or observational study, no intervention	Peng Sanying and Yuan Fang
Ramon-Arbues, E., E. Echaniz-Serrano, B. Martinez-Abadia, I. Anton-Solanas, A. Cobos-Rincon, I. Santolalla-Arnedo, R. Juarez-Vela and B. A. Jerue (2022). "Predictors of the Quality of Life of University Students: A Cross-Sectional Study." International Journal of Environmental Research and Public Health 19(19).	Electronic Database			Excluded: Cross-sectional or observational study, no intervention	Peng Sanying and Yuan Fang
Ramirez-Rodriguez, G. B., B. Gutierrez-Vera, L. Ortiz-Lopez, N. M. Vega-Rivera, D. Meneses-San Juan, A. Granados-Juarez, D. V. Castro-De Aquino, M. Castro-Garcia and M. F. Ramos (2022). "Environmental enrichment: dissociated effects between physical activity and changing environmental complexity on anxiety and neurogenesis in adult male Balb/C mice." Physiology & Behavior 254.	Electronic Database			Excluded: Does not meet inclusion criteria (assessed via abstract/title)	Peng Sanying and Yuan Fang
Ramirez-Contreras, C., A. Farran-Codina, M. Izquierdo-Pulido and M. F. Zeron-Rugerio (2021). "A higher dietary restraint is associated with higher BMI: a cross-sectional study in college students." Physiology & Behavior 240.	Electronic Database			Excluded: Cross-sectional or observational study, no intervention	Peng Sanying and Yuan Fang
Ramirez, C. S. (2017). "Morphological Characterization of the Medial Plantar Longitudinal Arch Foot in a Chilean Population." International Journal of Morphology 35(1): 85-91.	Electronic Database			Excluded: Does not meet inclusion criteria (assessed via abstract/title)	Peng Sanying and Yuan Fang
Ramgoolam, D., E. Russell, A. B. Williams and Acm/Ieee (2014). Towards a Social and Mobile Humanoid Exercise Coach. 9th ACM/IEEE International Conference on Human-Robot Interaction (HRI), Bielefeld, GERMANY.	Electronic Database			Excluded: Does not meet inclusion criteria (assessed via abstract/title)	Peng Sanying and Yuan Fang
Raman, V., A. Gupta, A. P. Ashraf, E. Breidbart, E. Gourgari, M. Kamboj, B. Kohn, S. Krishnan, A. Lahoti, K. Matlock, S. Mehta, S. Mistry, R. Miller, L. Page, D. Reynolds and J. C. Han (2022). "Pharmacologic Weight Management in the Era of Adolescent Obesity." Journal of Clinical Endocrinology & Metabolism 107(10): 2716-2728.	Electronic Database			Excluded: Not focused on college students	Peng Sanying and Yuan Fang
Raitakari, O. T., S. Taimela, K. V. K. Porkka and J. S. A. Viikari (1996). "Effect of leisure-time physical activity change on high-density lipoprotein cholesterol in adolescents and young adults." Annals of Medicine 28(3): 259-263.	Electronic Database			Excluded: Not focused on college students	Peng Sanying and Yuan Fang
Raitakari, O. T., S. Taimela, K. V. K. Porkka, R. Telama, I. Valimaki, H. K. Akerblom and J. S. A. Viikari (1997). "Associations between physical activity and risk factors for coronary heart disease: The Cardiovascular Risk in Young Finns Study." Medicine and Science in Sports and Exercise 29(8): 1055-1061.	Electronic Database			Excluded: Does not meet inclusion criteria (assessed via abstract/title)	Peng Sanying and Yuan Fang
Raitakari, O. T., S. Taimela, K. V. K. Porkka, M. Leino, R. Telama, M. Dahl and J. S. A. Viikari (1996). "Patterns of intense physical activity among 15- to 30-year-old Finns - The Cardiovascular Risk in Young Finns Study." Scandinavian Journal of Medicine & Science in Sports 6(1): 36-39.	Electronic Database			Excluded: Does not meet inclusion criteria (assessed via abstract/title)	Peng Sanying and Yuan Fang
Raitakari, O. T., K. V. K. Porkka, L. Rasanen and J. S. A. Viikari (1994). "RELATIONS OF LIFE-STYLE WITH LIPIDS, BLOOD-PRESSURE AND INSULIN IN ADOLESCENTS AND YOUNG-ADULTS, THE CARDIOVASCULAR RISK IN YOUNG FINNS STUDY." Atherosclerosis 111(2): 237-246.	Electronic Database			Excluded: Not focused on college students	Peng Sanying and Yuan Fang
Raichlen, D. A., P. K. Bharadwaj, M. C. Fitzhugh, K. A. Haws, G. A. Torre, T. P. Trouard and G. E. Alexander (2016). "Differences in Resting State Functional Connectivity between Young Adult Endurance Athletes and Healthy Controls." Frontiers in Human Neuroscience 10.	Electronic Database			Excluded: Does not meet inclusion criteria (assessed via abstract/title)	Peng Sanying and Yuan Fang
Rahman, K., M. Vandoni, B. Cheval, M. Asaduzzaman, M. N. Hasan and S. T. Rahman (2021). "Exploring Two Pandemics in Academic Arena: Physical Activity and Sedentary Behaviors Profile of University Students in Bangladesh." European Journal of Investigation in Health Psychology and Education 11(2): 358-371.	Electronic Database			Excluded: Does not meet inclusion criteria (assessed via abstract/title)	Peng Sanying and Yuan Fang
Rahman, H. A., A. Amornsriwatanakul, K. H. Abdul-Mumin, D. Agustiningsih, S. Chaiyasong, M. Chia, S. Chupradit, L. Q. Huy, K. Ivanovitch, I. Nurmala, H. B. A. Majid, A. Nazan, Y. Rodjarkpai, M. de la Cruz, T. Mahmudiono, K. Sriboonma, S. Sudnongbua, D. Vidiawati, A. Wattanapisit, S. Charoenwattana, N. Cahyani, J. Car, M. H. R. Ho and M. Rosenberg (2022). "Prevalence of Health-Risk Behaviors and M…	Electronic Database			Excluded: Does not meet inclusion criteria (assessed via abstract/title)	Peng Sanying and Yuan Fang
Rafraf, M., R. Molani-Gol and M. Sahebjam (2023). "Effect of COVID-19 pandemic on eating habits and lifestyle of college students in Tabriz, Iran: a cross-sectional study." Frontiers in Public Health 11.	Electronic Database			Excluded: Cross-sectional or observational study, no intervention	Peng Sanying and Yuan Fang
Rafique, I., M. A. N. Saqib, M. A. Munir, H. Qureshi, Rizwanullah, S. A. Khan and H. Fouad (2018). "Prevalence of risk factors for noncommunicable diseases in adults: key findings from the Pakistan STEPS survey." Eastern Mediterranean Health Journal 24(1): 33-41.	Electronic Database			Excluded: Does not meet inclusion criteria (assessed via abstract/title)	Peng Sanying and Yuan Fang
Rafiq, T., D. D. O'Leary, K. S. Dempster, J. Cairney and T. J. Wade (2020). "Adverse Childhood Experiences (ACEs) Predict Increased Arterial Stiffness from Childhood to Early Adulthood: Pilot Analysis of the Niagara Longitudinal Heart Study." Journal of Child & Adolescent Trauma 13(4): 505-514.	Electronic Database			Excluded: Not focused on college students	Peng Sanying and Yuan Fang
Radwan, H., H. A. Hasan, H. Ismat, H. Hakim, H. Khalid, L. Al-Fityani, R. Mohammed and A. Ayman (2019). "Body Mass Index Perception, Body Image Dissatisfaction and Their Relations with Weight-Related Behaviors among University Students." International Journal of Environmental Research and Public Health 16(9).	Electronic Database			Excluded: Does not meet inclusion criteria (assessed via abstract/title)	Peng Sanying and Yuan Fang
Radwan, H., H. A. Hasan, L. Ghanem, G. Alnajjar, A. Shabir, A. Alshamsi and F. Alketbi (2019). "Prevalence of Dietary Supplement Use and Associated Factors Among College Students in the United Arab Emirates." Journal of Community Health 44(6): 1135-1140.	Electronic Database			Excluded: Does not meet inclusion criteria (assessed via abstract/title)	Peng Sanying and Yuan Fang
Radu, L. E., S. P. Fagaras and G. Vanvu (2014). Physical Activity Index of Female University Students. Proceedings of 6th World Conference on Educational Sciences, Grand Hotel Excelsior Convention Center, Valletta, MALTA.	Electronic Database			Excluded: Does not meet inclusion criteria (assessed via abstract/title)	Peng Sanying and Yuan Fang
Radon, K., B. Furbeck, S. Thomas, W. Siegfried, D. Nowak and R. von Kries (2011). "Feasibility of activity-promoting video games among obese adolescents and young adults in a clinical setting." Journal of Science and Medicine in Sport 14(1): 42-45.	Electronic Database			Excluded: Not focused on college students	Peng Sanying and Yuan Fang
Radom-Aizik, S., F. Zaldivar, F. Haddad and D. M. Cooper (2013). "Impact of brief exercise on peripheral blood NK cell gene and microRNA expression in young adults." Journal of Applied Physiology 114(5): 628-636.	Electronic Database			Excluded: Does not meet inclusion criteria (assessed via abstract/title)	Peng Sanying and Yuan Fang
Radom-Aizik, S., S. Y. Leu, D. M. Cooper and F. Zaldivar (2007). "Serum from exercising humans suppresses t-cell cytokine production." Cytokine 40(2): 75-81.	Electronic Database			Excluded: Does not meet inclusion criteria (assessed via abstract/title)	Peng Sanying and Yuan Fang
Rabin, C., N. Simpson, K. Morrow and B. Pinto (2011). "Behavioral and Psychosocial Program Needs of Young Adult Cancer Survivors." Qualitative Health Research 21(6): 796-806.	Electronic Database			Excluded: Qualitative study, not an intervention	Peng Sanying and Yuan Fang
Rabin, C., B. Pinto and J. Fava (2016). "Randomized Trial of a Physical Activity and Meditation Intervention for Young Adult Cancer Survivors." Journal of Adolescent and Young Adult Oncology 5(1): 41-47.	Electronic Database			Excluded: Not focused on college students	Peng Sanying and Yuan Fang
Rabin, C. (2017). "Barriers to Increasing Physical Activity Among Young Adult Cancer Survivors." Journal of Adolescent and Young Adult Oncology 6(2): 372-376.	Electronic Database			Excluded: Not focused on college students	Peng Sanying and Yuan Fang
Rabin, C. (2011). "Review of health behaviors and their correlates among young adult cancer survivors." Journal of Behavioral Medicine 34(1): 41-52.	Electronic Database			Excluded: Does not meet inclusion criteria (assessed via abstract/title)	Peng Sanying and Yuan Fang
Rabiee, R., E. Agardh, K. Kjellberg and D. Falkstedt (2015). "Low cardiorespiratory fitness in young adulthood and future risk of disability pension: a follow-up study until 59 years of age in Swedish men." Journal of Epidemiology and Community Health 69(3): 266-271.	Electronic Database			Excluded: Includes individuals with disabilities or mental disorders	Peng Sanying and Yuan Fang
Rabani, A. S., N. Harries, I. Namoora, M. D. Al-Jarrah, A. Karniel and S. Bar-Haim (2014). "Duration and patterns of habitual physical activity in adolescents and young adults with cerebral palsy." Developmental Medicine and Child Neurology 56(7): 673-680.	Electronic Database			Excluded: Not focused on college students	Peng Sanying and Yuan Fang
Quintiliani, L. M. and J. A. Whiteley (2016). "Results of a Nutrition and Physical Activity Peer Counseling Intervention among Nontraditional College Students." Journal of Cancer Education 31(2): 366-374.	Electronic Database			Excluded: Does not meet inclusion criteria (assessed via abstract/title)	Peng Sanying and Yuan Fang
Quintiliani, L. M., M. De Jesus and S. F. Wallington (2011). "The Impact of Student Diversity on Interest, Design, and Promotion of Web-based Tailored Nutrition and Physical Activity Programs for Community Colleges." Journal of Nutrition Education and Behavior 43(5): 379-384.	Electronic Database			Excluded: Does not meet inclusion criteria (assessed via abstract/title)	Peng Sanying and Yuan Fang
Quintiliani, L. M., M. K. Campbell, P. S. Haines and K. H. Webber (2008). "The use of the pile sort method in identifying groups of healthful lifestyle behaviors among female community college students." Journal of the American Dietetic Association 108(9): 1503-1507.	Electronic Database			Excluded: Does not meet inclusion criteria (assessed via abstract/title)	Peng Sanying and Yuan Fang
Quintiliani, L. M., M. K. Campbell, J. M. Bowling, S. Steck, P. S. Haines and B. M. DeVellis (2010). "Results of a Randomized Trial Testing Messages Tailored to Participant-Selected Topics Among Female College Students: Physical Activity Outcomes." Journal of Physical Activity & Health 7(4): 517-526.	Electronic Database			Excluded: Does not meet inclusion criteria (assessed via abstract/title)	Peng Sanying and Yuan Fang
Quintiliani, L. M., H. L. Bishop, M. L. Greaney and J. A. Whiteley (2012). "Factors across home, work, and school domains influence nutrition and physical activity behaviors of nontraditional college students." Nutrition Research 32(10): 757-763.	Electronic Database			Excluded: Does not meet inclusion criteria (assessed via abstract/title)	Peng Sanying and Yuan Fang
Quick, V., S. Shoff, B. Lohse, A. White, T. Horacek and G. Greene (2015). "Relationships of eating competence, sleep behaviors and quality, and overweight status among college students." Eating Behaviors 19: 15-19.	Electronic Database			Excluded: Does not meet inclusion criteria (assessed via abstract/title)	Peng Sanying and Yuan Fang
Quick, V., C. Byrd-Bredbenner, S. Shoff, A. A. White, B. Lohse, T. Horacek, K. Kattelmann, B. Phillips, S. Hoerr and G. Greene (2016). "A streamlined, enhanced self-report physical activity measure for young adults." International Journal of Health Promotion and Education 54(5): 245-254.	Electronic Database			Excluded: Does not meet inclusion criteria (assessed via abstract/title)	Peng Sanying and Yuan Fang
Qin, X. Z., M. Li and D. C. Zhang (2022). "A social-ecological analysis of barriers to sports and other forms of physical activity for female university students in China." Archives of Budo 18: 47-57.	Electronic Database			Excluded: Does not meet inclusion criteria (assessed via abstract/title)	Peng Sanying and Yuan Fang
Qin, F., Y. Q. Song, G. P. Nassis, L. N. Zhao, Y. N. Dong, C. C. Zhao, Y. W. Feng and J. X. Zhao (2020). "Physical Activity, Screen Time, and Emotional Well-Being during the 2019 Novel Coronavirus Outbreak in China." International Journal of Environmental Research and Public Health 17(14).	Electronic Database			Excluded: Does not meet inclusion criteria (assessed via abstract/title)	Peng Sanying and Yuan Fang
Qin, B. H., Z. Q. Hu, W. Q. H. Liu, Y. J. Sun, Y. P. Wang, H. Y. Zhang, F. Yang and Y. He (2023). "Anxiety and Depression Among College Students During the COVID-19 Lockdown: A Cross-Sectional Survey in Jiangsu, China." Risk Management and Healthcare Policy 16: 711-723.	Electronic Database			Excluded: Includes individuals with disabilities or mental disorders	Peng Sanying and Yuan Fang
Qi, Y. F., R. Goel, S. Kim, E. M. Richards, C. S. Carter, C. J. Pepine, M. K. Raizada and T. W. Buford (2017). "Intestinal Permeability Biomarker Zonulin is Elevated in Healthy Aging." Journal of the American Medical Directors Association 18(9).	Electronic Database			Excluded: Does not meet inclusion criteria (assessed via abstract/title)	Peng Sanying and Yuan Fang
Qi, M. L., Q. Sun, X. Y. Zhao, Y. M. Gao, D. Zhao, S. Y. Shen, P. Zayidan, Z. Y. Xiu and P. Li (2022). "A Latent Profile Analysis of PERMA: Associations with Physical Activity and Psychological Distress among Chinese Nursing College Students." International Journal of Environmental Research and Public Health 19(23).	Electronic Database			Excluded: Does not meet inclusion criteria (assessed via abstract/title)	Peng Sanying and Yuan Fang
Qasim, S., J. Ravenscroft and J. Sproule (2014). "The Effect of Karate Practice on Self-Esteem in Young Adults with Visual Impairment: A Case Study." Australian Journal of Educational and Developmental Psychology 14: 167-185.	Electronic Database			Excluded: Does not meet inclusion criteria (assessed via abstract/title)	Peng Sanying and Yuan Fang
Qaiser, S., M. N. M. Daud, M. Y. Ibrahim, S. H. Gan, M. S. Rahman, M. H. M. Sani, N. Nazeer and R. Mac Guad (2020). "Prevalence and risk factors of prehypertension in university students in Sabah, Borneo Island of East Malaysia." Medicine 99(21).	Electronic Database			Excluded: Does not meet inclusion criteria (assessed via abstract/title)	Peng Sanying and Yuan Fang
Qahwaji, D. M. (2023). "Lifestyle behaviours, dietary habits, physical activity and biochemical measurements in Saudi University students." Medical Science 27(134).	Electronic Database			Excluded: Does not meet inclusion criteria (assessed via abstract/title)	Peng Sanying and Yuan Fang
Pyky, R., S. Puhakka, T. M. Ikaheimo, T. Lankila, M. Kangas, M. Mantysaari, T. Jamsa and R. Korpelainen (2021). "Parental Factors Related to Physical Activity among Adolescent Men Living in Built and Natural Environment: A Population-Based MOPO Study." Journal of Environmental and Public Health 2021.	Electronic Database			Excluded: Not focused on college students	Peng Sanying and Yuan Fang
Puzzono, M., A. Mannucci, S. Granno, R. A. Zuppardo, A. Galli, S. Danese and G. M. Cavestro (2021). "The Role of Diet and Lifestyle in Early-Onset Colorectal Cancer: A Systematic Review." Cancers 13(23).	Electronic Database			Excluded: Not an experimental study	Peng Sanying and Yuan Fang
Pupysheva, Z. S. and Y. A. Karvounis (2015). "EFFICIENT FORMS OF SPORTS AND RECREATION ACTIVITIES IN A UNIVERSITY: RUSSIAN AND FOREIGN EXPERIENCE." Tomsk State University Journal(393): 209-212.	Electronic Database			Excluded: Does not meet inclusion criteria (assessed via abstract/title)	Peng Sanying and Yuan Fang
Puhl, R. M., L. M. Lessard, N. Larson, M. E. Eisenberg and D. Neumark-Stzainer (2020). "Weight Stigma as a Predictor of Distress and Maladaptive Eating Behaviors During COVID-19: Longitudinal Findings From the EAT Study." Annals of Behavioral Medicine 54(10): 738-746.	Electronic Database			Excluded: Does not meet inclusion criteria (assessed via abstract/title)	Peng Sanying and Yuan Fang
Puhakka, R. (2021). "University students' participation in outdoor recreation and the perceived well-being effects of nature." Journal of Outdoor Recreation and Tourism-Research Planning and Management 36.	Electronic Database			Excluded: Does not meet inclusion criteria (assessed via abstract/title)	Peng Sanying and Yuan Fang
Pugh, M. J. V., L. A. Copeland, J. E. Zeber, J. A. Cramer, M. E. Amuan, J. E. Cavazos and L. E. Kazis (2005). "The impact of epilepsy on health status among younger and older adults." Epilepsia 46(11): 1820-1827.	Electronic Database			Excluded: Does not meet inclusion criteria (assessed via abstract/title)	Peng Sanying and Yuan Fang
Pugh, G., A. Petrella, A. Pabary, A. Cross, R. Hough, L. Soanes, C. Sabiston and A. Fisher (2022). "Health Professionals' Views on Lifestyle Advice Delivery to Teenage and Young Adult Cancer Patients A Qualitative Study." Cancer Nursing 45(1): E238-E245.	Electronic Database			Excluded: Qualitative study, not an intervention	Peng Sanying and Yuan Fang
Pugh, G., R. E. Hough, H. L. Gravestock, S. E. Jackson and A. Fisher (2017). "The Health Behavior Information Needs and Preferences of Teenage and Young Adult Cancer Survivors." Journal of Adolescent and Young Adult Oncology 6(2): 318-326.	Electronic Database			Excluded: Not focused on college students	Peng Sanying and Yuan Fang
Pugh, G., R. Hough, H. Gravestock, J. B. Haddrell, R. J. Beeken and A. Fisher (2018). "The Lifestyle Information and Intervention Preferences of Teenage and Young Adult Cancer Survivors: A Qualitative Study." Cancer Nursing 41(5): 389-398.	Electronic Database			Excluded: Qualitative study, not an intervention	Peng Sanying and Yuan Fang
Pugh, G., R. Hough, H. Gravestock and A. Fisher (2020). "The health behaviour status of teenage and young adult cancer patients and survivors in the United Kingdom." Supportive Care in Cancer 28(2): 767-777.	Electronic Database			Excluded: Does not meet inclusion criteria (assessed via abstract/title)	Peng Sanying and Yuan Fang
Pugh, G., H. L. Gravestock, R. E. Hough, W. M. King, J. Wardle and A. Fisher (2016). "Health Behavior Change Interventions for Teenage and Young Adult Cancer Survivors: A Systematic Review." Journal of Adolescent and Young Adult Oncology 5(2): 91-105.	Electronic Database			Excluded: Not focused on college students	Peng Sanying and Yuan Fang
Pugh, G., N. Below, A. Fisher, J. Reynolds and S. Epstone (2020). "Trekstock RENEW: evaluation of a 12-week exercise referral programme for young adult cancer survivors delivered by a cancer charity." Supportive Care in Cancer 28(12): 5803-5812.	Electronic Database			Excluded: Does not meet inclusion criteria (assessed via abstract/title)	Peng Sanying and Yuan Fang
Ptomey, L. T., A. N. Szabo-Reed, L. E. Martin, M. S. Mayo, R. A. Washburn, A. M. Gorczyca, R. J. Lepping, P. Lee, D. E. Forsha, J. R. Sherman, J. C. Danon and J. E. Donnelly (2020). "The promotion of physical activity for the prevention of Alzheimer's disease in adults with Down Syndrome: Rationale and design for a 12 Month randomized trial." Contemporary Clinical Trials Communications 19.	Electronic Database			Excluded: Does not meet inclusion criteria (assessed via abstract/title)	Peng Sanying and Yuan Fang
Ptomey, L. T., J. Lee, D. A. White, B. C. Helsel, R. A. Washburn and J. E. Donnelly (2022). "Changes in physical activity across a 6-month weight loss intervention in adolescents with intellectual and developmental disabilities." Journal of Intellectual Disability Research 66(6): 545-557.	Electronic Database			Excluded: Includes individuals with disabilities or mental disorders	Peng Sanying and Yuan Fang
Psihogios, A. M., L. A. Schwartz, K. B. Ewing, B. Czerniecki, L. S. Kersun, A. L. H. Pai, J. A. Deatrick and L. P. Barakat (2020). "Adherence to Multiple Treatment Recommendations in Adolescents and Young Adults with Cancer: A Mixed Methods, Multi-Informant Investigation." Journal of Adolescent and Young Adult Oncology 9(6): 651-661.	Electronic Database			Excluded: Not focused on college students	Peng Sanying and Yuan Fang
Provenzano, S., O. E. Santangelo, D. Giordano, E. Alagna, F. Armetta, C. Gliubizzi, A. Terranova, G. D'Anna, D. Barresi, D. Grigis, C. Genovese, R. Squeri and A. Firenze (2019). "Severity of anxious symptoms in nursing students of the University of Palermo." Minerva Psichiatrica 60(3): 107-113.	Electronic Database			Excluded: Does not meet inclusion criteria (assessed via abstract/title)	Peng Sanying and Yuan Fang
Provenzani, U., A. De Micheli, S. Damiani, D. Oliver, N. Brondino and P. Fusar-Poli (2023). "Physical Health in Clinical High Risk for Psychosis Individuals: A Cross-Sectional Study." Brain Sciences 13(1).	Electronic Database			Excluded: Cross-sectional or observational study, no intervention	Peng Sanying and Yuan Fang
Prisco, D., S. Fedi, T. Brunelli, L. Chiarugi, R. Gianni, E. Santoro, C. Cappelletti, G. Pepe, G. F. Gensini and R. Abbate (2000). "Fibrinolytic parameters in young adults: the Floren-teen (Florence Teenager) Study." Fibrinolysis & Proteolysis 14(5): 275-280.	Electronic Database			Excluded: Does not meet inclusion criteria (assessed via abstract/title)	Peng Sanying and Yuan Fang
Prioli, A. C., P. B. F. Junior and J. A. Barela (2005). "Physical activity and postural control in the elderly: Coupling between visual information and body sway." Gerontology 51(3): 145-148.	Electronic Database			Excluded: Not focused on college students	Peng Sanying and Yuan Fang
Prichard, I., A. Lee, A. D. Hutchinson and C. Wilson (2015). "Familial risk for lifestyle-related chronic diseases: can family health history be used as a motivational tool to promote health behaviour in young adults?" Health Promotion Journal of Australia 26(2): 122-128.	Electronic Database			Excluded: Does not meet inclusion criteria (assessed via abstract/title)	Peng Sanying and Yuan Fang
Price, J. and J. Brunet (2022). "Understanding rural-living young adult cancer survivors' motivation during a telehealth behavior change intervention within a single-arm feasibility trial." Health Informatics Journal 28(1).	Electronic Database			Excluded: Does not meet inclusion criteria (assessed via abstract/title)	Peng Sanying and Yuan Fang
Price, J. and J. Brunet (2021). "Feasibility and acceptability of a telehealth behavior change intervention for promoting physical activity and fruit and vegetable consumption among rural-living young adult cancer survivors." Journal of Psychosocial Oncology 39(6): 715-733.	Electronic Database			Excluded: Does not meet inclusion criteria (assessed via abstract/title)	Peng Sanying and Yuan Fang
Price, J. and J. Brunet (2020). "Telehealth coaching for rural-living young adult cancer survivors: A protocol." Health Education Journal 79(2): 212-224.	Electronic Database			Excluded: Study protocol, no results	Peng Sanying and Yuan Fang
Pribis, P., C. A. Burtnack, S. O. McKenzie and J. Thayer (2010). "Trends in Body Fat, Body Mass Index and Physical Fitness Among Male and Female College Students." Nutrients 2(10): 1075-1085.	Electronic Database			Excluded: Does not meet inclusion criteria (assessed via abstract/title)	Peng Sanying and Yuan Fang
Praxedes, A., J. Sevil Serrano, A. Moreno, F. del Villar and L. Garcia-Gonzalez (2016). "LEVELS OF PHYSICAL ACTIVITY IN UNIVERSITY STUDENTS: DIFFERENCES BY GENDER, AGE AND STATES OF CHANGE." Revista Iberoamericana De Psicologia Del Ejercicio Y El Deporte 11(1): 123-132.	Electronic Database			Excluded: Does not meet inclusion criteria (assessed via abstract/title)	Peng Sanying and Yuan Fang
Praxedes, A., J. Sevil Serrano, A. Moreno, F. del Villar and L. Garcia-Gonzalez (2016). "LEVELS OF PHYSICAL ACTIVITY AND MOTIVATION IN UNIVERSITY STUDENTS. DIFFERENCES IN TERMS OF ACADEMIC DISCIPLINE LINKED TO PHYSICAL-SPORTS PRACTICE." Journal of Sport and Health Research 8(3): 191-204.	Electronic Database			Excluded: Does not meet inclusion criteria (assessed via abstract/title)	Peng Sanying and Yuan Fang
Pramodh, S. (2020). "Exploration of Lifestyle Choices, Reproductive Health Knowledge, and Polycystic Ovary Syndrome (PCOS) Awareness Among Female Emirati University Students." International Journal of Womens Health 12: 927-938.	Electronic Database			Excluded: Does not meet inclusion criteria (assessed via abstract/title)	Peng Sanying and Yuan Fang
Prakash, R. S., M. W. Voss, K. I. Erickson and A. F. Kramer (2015). Physical Activity and Cognitive Vitality. Annual Review of Psychology, Vol 66. S. T. Fiske. 66: 769-+.	Electronic Database			Excluded: Does not meet inclusion criteria (assessed via abstract/title)	Peng Sanying and Yuan Fang
Pozzolo, B. A., V. F. da Fonseca, A. A. Guedes, G. L. de Oliveira, D. Dietrich, E. M. Lima, T. C. Santos, F. Panacioni, F. Iagher and A. Z. Ulbrich (2020). "ACUTE EFFECT OF AEROBIC EXERCISE OF DIFFERENT INTENSITIES IN CYTOKINES OF UNIVERSITY STUDENTS." Revista Brasileira De Medicina Do Esporte 26(6): 493-497.	Electronic Database			Excluded: Does not meet inclusion criteria (assessed via abstract/title)	Peng Sanying and Yuan Fang
Pozuelo-Carrascosa, D. P., V. Martinez-Vizcaino, M. Sanchez-Lopez, R. Bartolome-Gutierrez, B. Rodriguez-Martin and B. Notario-Pacheco (2017). "Resilience as a mediator between cardiorespiratory fitness and mental health-related quality of life: A cross-sectional study." Nursing & Health Sciences 19(3): 316-321.	Electronic Database			Excluded: Cross-sectional or observational study, no intervention	Peng Sanying and Yuan Fang
Powell, L. D., D. L. Gill, E. J. Reifsteck and P. K. Brown (2022). "A Physical Activity Program to Promote Mental Health." Recreational Sports Journal 46(1): 31-41.	Electronic Database			Excluded: Does not meet inclusion criteria (assessed via abstract/title)	Peng Sanying and Yuan Fang
Powell, D. W. and D. S. B. Williams (2018). "CHANGES IN VERTICAL AND JOINT STIFFNESS IN RUNNERS WITH ADVANCING AGE." Journal of Strength and Conditioning Research 32(12): 3416-3422.	Electronic Database			Excluded: Does not meet inclusion criteria (assessed via abstract/title)	Peng Sanying and Yuan Fang
Postma, D., A. De Ruiter, D. Reidsma, C. Ranasinghe and Acm (2022). SixFeet: An Interactive, Corona-Safe, Multiplayer Sports Platform. 17th International Conference on Tangible, Embedded, and Embodied Interaction (TEI), Electr Network.	Electronic Database			Excluded: Does not meet inclusion criteria (assessed via abstract/title)	Peng Sanying and Yuan Fang
Post, D., A. Vitry and K. L. Baldock (2021). "Evaluating changes in student health, wellbeing and social circumstances before and during COVID-19 pandemic restrictions in Australia." Peerj 9.	Electronic Database			Excluded: Does not meet inclusion criteria (assessed via abstract/title)	Peng Sanying and Yuan Fang
Porto-Arias, J. J., T. Lorenzo, A. Lamas, P. Regal, A. Cardelle-Cobas and A. Cepeda (2018). "Food patterns and nutritional assessment in Galician university students." Journal of Physiology and Biochemistry 74(1): 119-126.	Electronic Database			Excluded: Focus on nutrition, not PA intervention	Peng Sanying and Yuan Fang
Porkka, K. V. K., O. T. Raitakari, A. Leino, S. Laitinen, L. Rasanen, T. Ronnemaa, J. Marniemi, T. Lehtimaki, S. Taimela, M. Dahl, M. Uhari, H. K. Akerblom and J. S. A. Viikari (1997). "Trends in serum lipid levels during 1980-1992 in children and young adults - The cardiovascular risk in young Finns study." American Journal of Epidemiology 146(1): 64-77.	Electronic Database			Excluded: Not focused on college students	Peng Sanying and Yuan Fang
Pop, G. N., R. Christodorescu, D. E. Velimirovici, R. Sosdean, M. Corbu, O. Bodea, M. Valcovici and S. Dragan (2021). "Assessment of the Impact of Alcohol Consumption Patterns on Heart Rate Variability by Machine Learning in Healthy Young Adults." Medicina-Lithuania 57(9).	Electronic Database			Excluded: Does not meet inclusion criteria (assessed via abstract/title)	Peng Sanying and Yuan Fang
Pop, C. and V. Ciomag (2021). "Impact of COVID-19 lockdown on body mass index in young adults." Physical Education of Students 25(2): 98-102.	Electronic Database			Excluded: Does not meet inclusion criteria (assessed via abstract/title)	Peng Sanying and Yuan Fang
Pop, C. (2016). "Self-Esteem and Body Image Perception in a Sample of University Students." Eurasian Journal of Educational Research(64): 31-44.	Electronic Database			Excluded: Does not meet inclusion criteria (assessed via abstract/title)	Peng Sanying and Yuan Fang
Ponnada, A., S. Wang, D. Chu, B. Do, G. Dunton and S. Intille (2022). "Intensive Longitudinal Data Collection Using Microinteraction Ecological Momentary Assessment: Pilot and Preliminary Results." Jmir Formative Research 6(2).	Electronic Database			Excluded: Does not meet inclusion criteria (assessed via abstract/title)	Peng Sanying and Yuan Fang
Ponce-Gonzalez, J. G., A. Martinez-Avila, D. Velazquez-Diaz, A. Perez-Bey, F. Gomez-Gallego, A. Marin-Galindo, J. Corral-Perez and C. Casals (2023). "Impact of the FTO Gene Variation on Appetite and Fat Oxidation in Young Adults." Nutrients 15(9).	Electronic Database			Excluded: Does not meet inclusion criteria (assessed via abstract/title)	Peng Sanying and Yuan Fang
Polechonski, J., A. Zwierzchowska, L. Makiola, D. Groffik and K. Kostorz (2022). "Handheld Weights as an Effective and Comfortable Way To Increase Exercise Intensity of Physical Activity in Virtual Reality: Empirical Study." Jmir Serious Games 10(4).	Electronic Database			Excluded: Does not meet inclusion criteria (assessed via abstract/title)	Peng Sanying and Yuan Fang
Pokhrel, P., S. Schmid and I. Pagano (2020). "Physical Activity and Use of Cigarettes and E-Cigarettes Among Young Adults." American Journal of Preventive Medicine 58(4): 580-583.	Electronic Database			Excluded: Does not meet inclusion criteria (assessed via abstract/title)	Peng Sanying and Yuan Fang
Podstawski, R., E. Wesolowska, R. Gizinska and A. Soloma (2013). "HEALTH ATTITUDES AND BEHAVIOURS OF FIRST-YEAR UNIVERSITY OF WARMIA & MAZURY STUDENTS: A CALL FOR IMPLEMENTING HEALTH EDUCATION AT UNIVERSITIES." Problems of Education in the 21st Century 54: 76-90.	Electronic Database			Excluded: Does not meet inclusion criteria (assessed via abstract/title)	Peng Sanying and Yuan Fang
Podstawski, R., K. J. Finn, K. Boryslawski, A. A. Omelan, A. M. Podstawska, A. R. Skrzypczak and A. Pomianowski (2022). "The Influence of COVID-19 on University Students' Well-Being, Physical Activity, Body Composition, and Strength Endurance." International Journal of Environmental Research and Public Health 19(23).	Electronic Database			Excluded: Does not meet inclusion criteria (assessed via abstract/title)	Peng Sanying and Yuan Fang
Podstawski, R., K. Boryslawski, A. Pomianowski, W. Krystkiewicz and P. Zurek (2021). "Endocrine Effects of Repeated Hot Thermal Stress and Cold Water Immersion in Young Adult Men." American Journal of Mens Health 15(2).	Electronic Database			Excluded: Does not meet inclusion criteria (assessed via abstract/title)	Peng Sanying and Yuan Fang
Podstawski, R., K. Boryslawski, A. Pomianowski, W. Krystkiewicz, T. Boraczynski, D. Mosler, J. Wasik and J. Jaszczur-Nowicki (2021). "The Effects of Repeated Thermal Stress on the Physiological Parameters of Young Physically Active Men Who Regularly Use the Sauna: A Multifactorial Assessment." International Journal of Environmental Research and Public Health 18(21).	Electronic Database			Excluded: Does not meet inclusion criteria (assessed via abstract/title)	Peng Sanying and Yuan Fang
Podina, I. R., L. A. Fodor, A. Cosmoiu and R. Boian (2017). "An evidence-based gamified mHealth intervention for overweight young adults with maladaptive eating habits: study protocol for a randomized controlled trial." Trials 18.	Electronic Database			Excluded: Study protocol, no results	Peng Sanying and Yuan Fang
Plasqui, G. and K. R. Westerterp (2006). "Accelerometry and heart rate as a measure of physical fitness: Cross-validation." Medicine and Science in Sports and Exercise 38(8): 1510-1514.	Electronic Database			Excluded: Does not meet inclusion criteria (assessed via abstract/title)	Peng Sanying and Yuan Fang
Piqueras, J. A., W. Kuhne, P. Vera-Villarroel, A. van Straten and P. Cuijpers (2011). "Happiness and health behaviours in Chilean college students: A cross-sectional survey." Bmc Public Health 11.	Electronic Database			Excluded: Cross-sectional or observational study, no intervention	Peng Sanying and Yuan Fang
Pinto, M. and A. Carvalho (2019). "Quality of life of Nursing students: Relationship with the level of Physical Activity." Journal of Human Sport and Exercise 14: S1715-S1717.	Electronic Database			Excluded: Does not meet inclusion criteria (assessed via abstract/title)	Peng Sanying and Yuan Fang
Pinto, B. M. and B. H. Marcus (1995). "A STAGES OF CHANGE APPROACH TO UNDERSTANDING COLLEGE-STUDENTS PHYSICAL-ACTIVITY." Journal of American College Health 44(1): 27-31.	Electronic Database			Excluded: Does not meet inclusion criteria (assessed via abstract/title)	Peng Sanying and Yuan Fang
Pilcher, J. J., D. M. Morris, S. A. Bryant, P. A. Merritt and H. B. Feigl (2017). "Decreasing Sedentary Behavior: Effects on Academic Performance, Meta-Cognition, and Sleep." Frontiers in Neuroscience 11.	Electronic Database			Excluded: Does not meet inclusion criteria (assessed via abstract/title)	Peng Sanying and Yuan Fang
Pilcher, J. J., D. N. Erikson and C. A. Yochum (2021). "Fighting the Freshman Fifteen: Sleep, Exercise, and BMI in College Students." American Journal of Health Promotion 35(4): 580-583.	Electronic Database			Excluded: Does not meet inclusion criteria (assessed via abstract/title)	Peng Sanying and Yuan Fang
Pietilainen, K. H., J. Kaprio, P. Borg, G. Plasqui, H. Yki-Jarvinen, U. M. Kujala, R. J. Rose, K. R. Westerterp and A. Rissanen (2008). "Physical inactivity and obesity: A vicious circle." Obesity 16(2): 409-414.	Electronic Database			Excluded: Does not meet inclusion criteria (assessed via abstract/title)	Peng Sanying and Yuan Fang
Piazza-Gardner, A. K. and A. E. Barry (2014). "A Qualitative Investigation of the Relationship Between Consumption, Physical Activity, Eating Disorders, and Weight Consciousness." American Journal of Health Education 45(3): 174-182.	Electronic Database			Excluded: Qualitative study, not an intervention	Peng Sanying and Yuan Fang
Phillips, E. A., D. L. Comeau, P. T. Pisa, A. D. Stein and S. A. Norris (2016). "Perceptions of diet, physical activity, and obesity-related health among black daughter-mother pairs in Soweto, South Africa: a qualitative study." Bmc Public Health 16.	Electronic Database			Excluded: Qualitative study, not an intervention	Peng Sanying and Yuan Fang
Petrella, A. R., C. M. Sabiston, R. H. O'Rourke, D. Santa Mina, R. J. Hamilton and A. G. Matthew (2022). "Process Evaluation of a Sport-Based Supportive Care Intervention for Testicular Cancer Survivors: A Mixed Methods Study." Cancers 14(11).	Electronic Database			Excluded: Does not meet inclusion criteria (assessed via abstract/title)	Peng Sanying and Yuan Fang
Petreanu, M., A. Mirica, R. Mirica and A. G. Petreanu (2017). EATING BEHAVIOR, MENTAL HEALTH AND DEGREE OF PHYSICAL ACTIVITY IN MEDICAL STUDENTS. 3rd International Conference on Health and Health Psychology (ICH&HPSY), Nursing Sch Porto, Porto, PORTUGAL.	Electronic Database			Excluded: Does not meet inclusion criteria (assessed via abstract/title)	Peng Sanying and Yuan Fang
Pethick, J., M. J. D. Taylor and S. D. R. Harridge (2022). "Aging and skeletal muscle force control: Current perspectives and future directions." Scandinavian Journal of Medicine & Science in Sports 32(10): 1430-1443.	Electronic Database			Excluded: Does not meet inclusion criteria (assessed via abstract/title)	Peng Sanying and Yuan Fang
Pethick, J. and M. Piasecki (2022). "Alterations in Muscle Force Control With Aging: Is There a Modulatory Effect of Lifelong Physical Activity?" Frontiers in Sports and Active Living 4.	Electronic Database			Excluded: Does not meet inclusion criteria (assessed via abstract/title)	Peng Sanying and Yuan Fang
Peterson, N. E., J. R. Sirard, P. A. Kulbok, M. D. DeBoer and J. M. Erickson (2018). "Sedentary behavior and physical activity of young adult university students." Research in Nursing & Health 41(1): 30-38.	Electronic Database			Excluded: Does not meet inclusion criteria (assessed via abstract/title)	Peng Sanying and Yuan Fang
Petersen, C. B., C. Kruger, J. D. Guldager, M. H. Algren, S. S. Jervelund and G. Berg-Beckhoff (2023). "Are changes in physical activity during COVID-19 associated with mental health among Danish university students?" Frontiers in Public Health 11.	Electronic Database			Excluded: Does not meet inclusion criteria (assessed via abstract/title)	Peng Sanying and Yuan Fang
Perry, B. I., J. Stochl, R. Upthegrove, S. Zammit, N. Wareham, C. Langenberg, E. Winpenny, D. Dunger, P. B. Jones and G. M. Khandaker (2021). "Longitudinal Trends in Childhood Insulin Levels and Body Mass Index and Associations With Risks of Psychosis and Depression in Young Adults." Jama Psychiatry 78(4): 416-425.	Electronic Database			Excluded: Includes individuals with disabilities or mental disorders	Peng Sanying and Yuan Fang
Perras, M. G. M., S. M. Strachan, M. S. Fortier and B. Dufault (2016). "Impact of a randomized possible selves experiment on new retirees' physical activity and identity." European Review of Aging and Physical Activity 13.	Electronic Database			Excluded: Does not meet inclusion criteria (assessed via abstract/title)	Peng Sanying and Yuan Fang
Perkins, S. E., H. F. Jelinek, B. de Jong, D. J. Cornforth, M. P. Tarvainen and H. A. Al-Aubaidy (2015). Endurance Exercise Improves Heart Rate Complexity in the Presence of Vagal Withdrawal in Young Adults. 2015 Comp in Cardiol Conference (CinC), Comp in Cardiol 2015, nice, FRANCE.	Electronic Database			Excluded: Does not meet inclusion criteria (assessed via abstract/title)	Peng Sanying and Yuan Fang
Perez-Tejera, F., M. T. Anguera, J. Guardia-Olmos, A. Dalmau-Bueno and S. Valera (2022). "Examining perceived safety and park use in public open spaces: The case of Barcelona." Journal of Environmental Psychology 81.	Electronic Database			Excluded: Does not meet inclusion criteria (assessed via abstract/title)	Peng Sanying and Yuan Fang
Perez-Ordas, R., J. Pineiro-Cossio, L. P. Mosteo-Chagoyen and V. Sierra-Sanchez (2023). "Young Adults' Perception and Concept of Psychological Well-being Through Physical Activity: A Photo-elicitation Study." Revista De Psicologia Del Deporte 32(1): 186-198.	Electronic Database			Excluded: Does not meet inclusion criteria (assessed via abstract/title)	Peng Sanying and Yuan Fang
Perez-Munoz, S., A. Rodriguez-Cayetano, A. J. Vivas, J. M. D. Ramos, G. A. Garcia and A. Sanchez-Munoz (2022). "Comparing the mood of physical education students: effect of two teaching models." Sport Tk-Revista Euroamericana De Ciencias Del Deporte 11.	Electronic Database			Excluded: Does not meet inclusion criteria (assessed via abstract/title)	Peng Sanying and Yuan Fang
Perez-Lopez, I. J. J., C. Navarro-Mateos and J. Mora-Gonzalez (2022). ""STAR WARS: The first Jedi" Gamification Program: Use of a Mobile App to Improve Body Composition in College Students." Games for Health Journal 11(5): 321-329.	Electronic Database			Excluded: Does not meet inclusion criteria (assessed via abstract/title)	Peng Sanying and Yuan Fang
Perez-Lopez, I. J., E. R. Garcia and M. Delgado-Fernandez (2017). "Improvement of healthy lifestyle habits in university students through a gamification approach." Nutricion Hospitalaria 34(4): 942-951.	Electronic Database			Excluded: Does not meet inclusion criteria (assessed via abstract/title)	Peng Sanying and Yuan Fang
Perez, C. A., A. J. Molina, V. V. Mato, J. M. C. Carral, J. P. B. Lera and V. M. Sanchez (2017). "Relationship between tobacco consumption and sport practice among health and education science university students." Enfermeria Clinica 27(1): 21-27.	Electronic Database			Excluded: Does not meet inclusion criteria (assessed via abstract/title)	Peng Sanying and Yuan Fang
Perez, A. T., A. R. Gomez, H. G. Molero, N. M. Morales, S. J. Marfil, S. L. Mariscal, A. J. Lavanant, F. J. M. Garcia, O. C. Munoz, J. A. G. Garcia, J. M. H. Montanes, J. J. Garcia-Revillo Munoz, M. J. D. Gisbert, A. M. Gamero, D. Martinez-Gomez, E. S. Palacio, J. T. Ruiz, J. M. A. Mendoza and M. E. P. Garcia (2022). "ASSESSMENT OF THE LEVEL OF PHYSICAL ACTIVITY AND PHYSICAL FITNESS IN A SAMPLE O…	Electronic Database			Excluded: Does not meet inclusion criteria (assessed via abstract/title)	Peng Sanying and Yuan Fang
Pereira, D. B. D. and W. L. Conde (2023). "Overweight and obesity in adulthood, sociodemographic factors, lifestyle, and the early burden of noncommunicable diseases among Americans: NHANES 2007-2018." American Journal of Human Biology.	Electronic Database			Excluded: Does not meet inclusion criteria (assessed via abstract/title)	Peng Sanying and Yuan Fang
Pereira, A. and A. R. Mostardinha (2017). ALCOHOL CONSUMPTION IN COLLEGE: HEALTH, KNOWLEDGE AND MOTIVATIONAL CHARACTERISTICS. 6th Annual International Conference on Cognitive - Social, and Behavioural Sciences (ICCSBS), Porto, PORTUGAL.	Electronic Database			Excluded: Does not meet inclusion criteria (assessed via abstract/title)	Peng Sanying and Yuan Fang
Peolsson, A., G. Peterson, A. Hermansen, M. L. Ludvigsson, A. Dedering and H. Lofgren (2019). "Physiotherapy after anterior cervical spine surgery for cervical disc disease: study protocol of a prospective randomised study to compare internet-based neck-specific exercise with prescribed physical activity." Bmj Open 9(2).	Electronic Database			Excluded: Study protocol, no results	Peng Sanying and Yuan Fang
Pengpid, S. and K. Peltzer (2015). "Prevalence of overweight and underweight and its associated factors among male and female university students in Thailand." Homo-Journal of Comparative Human Biology 66(2): 176-186.	Electronic Database			Excluded: Does not meet inclusion criteria (assessed via abstract/title)	Peng Sanying and Yuan Fang
Peng, Y., S. Cao, Z. Yao and Z. Wang (2018). "Prevalence of the cardiovascular health status in adults: A systematic review and meta-analysis." Nutrition Metabolism and Cardiovascular Diseases 28(12): 1197-1207.	Electronic Database			Excluded: Not an experimental study	Peng Sanying and Yuan Fang
Peltzer, K. and S. Pengpid (2018). "Prevalence, risk awareness and health beliefs of behavioural risk factors for cardiovascular disease among university students in nine ASEAN countries." Bmc Public Health 18.	Electronic Database			Excluded: Does not meet inclusion criteria (assessed via abstract/title)	Peng Sanying and Yuan Fang
Peltzer, K. and S. Pengpid (2017). "Dental health status and oral health behavior among university students from five ASEAN countries." Nagoya Journal of Medical Science 79(2): 123-133.	Electronic Database			Excluded: Does not meet inclusion criteria (assessed via abstract/title)	Peng Sanying and Yuan Fang
Peltzer, K. and S. Pengpid (2016). "Seatbelt use among university students from 26 low-, middle- and high-income countries." African Safety Promotion 14(1): 26-41.	Electronic Database			Excluded: Does not meet inclusion criteria (assessed via abstract/title)	Peng Sanying and Yuan Fang
Peltzer, K. and S. Pengpid (2014). "Oral Health Behaviour and Social and Health Factors in University Students from 26 Low, Middle and High Income Countries." International Journal of Environmental Research and Public Health 11(12): 12247-12260.	Electronic Database			Excluded: Does not meet inclusion criteria (assessed via abstract/title)	Peng Sanying and Yuan Fang
Pelletier, J. E., L. A. Lytle and M. N. Laska (2016). "Stress, Health Risk Behaviors, and Weight Status Among Community College Students." Health Education & Behavior 43(2): 139-144.	Electronic Database			Excluded: Does not meet inclusion criteria (assessed via abstract/title)	Peng Sanying and Yuan Fang
Pell, C., P. Allotey, N. Evans, A. Hardon, J. D. Imelda, I. Soyiri, D. D. Reidpath and S. Team (2016). "Coming of age, becoming obese: a cross-sectional analysis of obesity among adolescents and young adults in Malaysia." Bmc Public Health 16.	Electronic Database			Excluded: Not focused on college students	Peng Sanying and Yuan Fang
Pelkonen, M. (2008). "Smoking: relationship to chronic bronchitis, chronic obstructive pulmonary disease and mortality." Current Opinion in Pulmonary Medicine 14(2): 105-109.	Electronic Database			Excluded: Does not meet inclusion criteria (assessed via abstract/title)	Peng Sanying and Yuan Fang
Pegington, M., D. P. French and M. N. Harvie (2020). "Why young women gain weight: A narrative review of influencing factors and possible solutions." Obesity Reviews 21(5).	Electronic Database			Excluded: Does not meet inclusion criteria (assessed via abstract/title)	Peng Sanying and Yuan Fang
Pedroso, D. G., G. P. Pinheiro, T. D. R. da Silva and A. G. O. Fernandes (2023). "Screen time and physical activity among university students during the pandemic." Mundo Da Saude 47(1).	Electronic Database			Excluded: Does not meet inclusion criteria (assessed via abstract/title)	Peng Sanying and Yuan Fang
Pedisic, Z., M. Rakovac, S. Titze, D. Jurakic and P. Oja (2014). "Domain-specific physical activity and health-related quality of life in university students." European Journal of Sport Science 14(5): 492-499.	Electronic Database			Excluded: Does not meet inclusion criteria (assessed via abstract/title)	Peng Sanying and Yuan Fang
Pedisic, Z., M. Rakovac, J. Bennie, D. Jurakic and A. E. Bauman (2014). "LEVELS AND CORRELATES OF DOMAIN-SPECIFIC PHYSICAL ACTIVITY IN UNIVERSITY STUDENTS: CROSS-SECTIONAL FINDINGS FROM CROATIA." Kinesiology 46(1): 12-22.	Electronic Database			Excluded: Cross-sectional or observational study, no intervention	Peng Sanying and Yuan Fang
Pedersen, L. N., A. M. Blanks, N. J. Bohmke, V. L. Mihalick and R. L. Franco (2023). "Acute, but not chronic, aerobic exercise alters the impact of ex vivo LDL and fatty acid stimulation on monocytes and macrophages from healthy, young adults." European Journal of Applied Physiology.	Electronic Database			Excluded: Does not meet inclusion criteria (assessed via abstract/title)	Peng Sanying and Yuan Fang
Pavlovic, N., I. Miskulin, S. Jokic, J. Kovacevic and M. Miskulin (2023). "Consumption of Energy Drinks among University Students in Eastern Croatia." Applied Sciences-Basel 13(2).	Electronic Database			Excluded: Does not meet inclusion criteria (assessed via abstract/title)	Peng Sanying and Yuan Fang
Pavlova, V. I., O. A. Gizinger, A. A. Semchenko, N. V. Mamilina and D. A. Saraykin (2021). "INCREASING THE ADAPTIVE POTENTIAL OF UNIVERSITY STUDENTS WITH WATER TRAINING." Human Sport Medicine 21(4): 64-72.	Electronic Database			Excluded: Does not meet inclusion criteria (assessed via abstract/title)	Peng Sanying and Yuan Fang
Pavlik, G., Z. Olexo, P. Osvath, Z. Sido and R. Frenkl (2001). "Echocardiographic characteristics of male athletes of different age." British Journal of Sports Medicine 35(2): 95-99.	Electronic Database			Excluded: Does not meet inclusion criteria (assessed via abstract/title)	Peng Sanying and Yuan Fang
Paulus, M., J. Kunkel, S. C. E. Schmidt, P. Bachert, H. Wasche, R. Neumann and A. Woll (2021). "Standing Breaks in Lectures Improve University Students' Self-Perceived Physical, Mental, and Cognitive Condition." International Journal of Environmental Research and Public Health 18(8).	Electronic Database			Excluded: Does not meet inclusion criteria (assessed via abstract/title)	Peng Sanying and Yuan Fang
Patterson, S. L., M. Marcus, M. Goetz, V. Vaccarino and H. C. Gooding (2022). "Depression and Anxiety Are Associated With Cardiovascular Health in Young Adults." Journal of the American Heart Association 11(24).	Electronic Database			Excluded: Includes individuals with disabilities or mental disorders	Peng Sanying and Yuan Fang
Patrick, K., S. J. Marshall, E. P. Davila, J. K. Kolodziejczyk, J. H. Fowler, K. J. Calfas, J. S. Huang, C. L. Rock, W. G. Griswold, A. Gupta, G. Merchant, G. J. Norman, F. Raab, M. C. Donohue, B. J. Fogg and T. N. Robinson (2014). "Design and implementation of a randomized controlled social and mobile weight loss trial for young adults (project SMART)." Contemporary Clinical Trials 37(1): 10-18.	Electronic Database			Excluded: Does not meet inclusion criteria (assessed via abstract/title)	Peng Sanying and Yuan Fang
Patel, M. (1998). "Upper extremity radionuclide bone imaging: Shoulder, arm, elbow, and forearm." Seminars in Nuclear Medicine 28(1): 3-13.	Electronic Database			Excluded: Does not meet inclusion criteria (assessed via abstract/title)	Peng Sanying and Yuan Fang
Pastore, O. L., B. Brett and M. S. Fortier (2022). "Self-Compassion and Happiness: Exploring the Influence of the Subcomponents of Self-Compassion on Happiness and Vice Versa." Psychological Reports.	Electronic Database			Excluded: Does not meet inclusion criteria (assessed via abstract/title)	Peng Sanying and Yuan Fang
Pasko, K. and D. Arigo (2021). "The Roles of Social Comparison Orientation and Regulatory Focus in College Students' Responses to Fitspiration Posts on Social Media: Cross-sectional Study." Jmir Mental Health 8(9).	Electronic Database			Excluded: Cross-sectional or observational study, no intervention	Peng Sanying and Yuan Fang
Pashchenko, L. G., N. S. Niyasova and E. S. Kulmameteva (2021). "Students' Potential Readiness to Participate in Physical Culture and Sports Competitions at Extracurricular Time." Tomsk State University Journal(471): 189-196.	Electronic Database			Excluded: Does not meet inclusion criteria (assessed via abstract/title)	Peng Sanying and Yuan Fang
Pasco, D. and C. Roure (2022). "Situational interest impacts college students' physical activity in a design-based bike exergame." Journal of Sport and Health Science 11(2): 172-178.	Electronic Database			Excluded: Does not meet inclusion criteria (assessed via abstract/title)	Peng Sanying and Yuan Fang
Partridge, S. R., K. McGeechan, A. Bauman, P. Phongsavan and M. Allman-Farinelli (2017). "Improved confidence in performing nutrition and physical activity behaviours mediates behavioural change in young adults: Mediation results of a randomised controlled mHealth intervention." Appetite 108: 425-433.	Electronic Database			Excluded: Does not meet inclusion criteria (assessed via abstract/title)	Peng Sanying and Yuan Fang
Partridge, S. R., K. McGeechan, A. Bauman, P. Phongsavan and M. Allman-Farinelli (2016). "Improved eating behaviours mediate weight gain prevention of young adults: moderation and mediation results of a randomised controlled trial of TXT2BFiT, mHealth program." International Journal of Behavioral Nutrition and Physical Activity 13.	Electronic Database			Excluded: Does not meet inclusion criteria (assessed via abstract/title)	Peng Sanying and Yuan Fang
Parra-Soto, S., C. Araya, G. Morales, J. A. Flores, L. Landaeta-Diaz, A. G. Murillo, G. Gomez, I. Rios-Castillo, V. Carpio-Arias, B. M. Cavagnari, E. J. Nava-Gonzalez, J. J. Bejarano-Roncancio, B. E. Nunez-Martinez, K. Cordon-Arrivillaga, E. R. Meza-Miranda, S. Mauricio-Alza and S. D. Aguero (2023). "Association between alcohol consumption and overweight among university students in Latin America…	Electronic Database			Excluded: Does not meet inclusion criteria (assessed via abstract/title)	Peng Sanying and Yuan Fang
Park, S. U., C. G. Lee, D. K. Kim, J. H. Park and D. J. Jang (2020). "A Developmental Model for Predicting Sport Participation among Female Korean College Students." International Journal of Environmental Research and Public Health 17(14).	Electronic Database			Excluded: Does not meet inclusion criteria (assessed via abstract/title)	Peng Sanying and Yuan Fang
Park, S. U., H. Ahn and W. Y. So (2020). "DEVELOPING A MODEL OF HEALTH BEHAVIOR INTENTIONS AND ACTUAL HEALTH BEHAVIORS OF KOREAN MALE UNIVERSITY STUDENTS." Journal of Mens Health 16(1): E1-E9.	Electronic Database			Excluded: Does not meet inclusion criteria (assessed via abstract/title)	Peng Sanying and Yuan Fang
Park, S. M. (2015). "Suicidal ideation and its determinants in Korean adults: The role of physical activity and functional limitations." Psychology Health & Medicine 20(8): 979-988.	Electronic Database			Excluded: Does not meet inclusion criteria (assessed via abstract/title)	Peng Sanying and Yuan Fang
Park, S., S. Y. Park, G. Oh, E. J. Yoon and I. H. Oh (2020). "Association between Reallocation Behaviors and Subjective Health and Stress in South Korean Adults: An Isotemporal Substitution Model." International Journal of Environmental Research and Public Health 17(7).	Electronic Database			Excluded: Does not meet inclusion criteria (assessed via abstract/title)	Peng Sanying and Yuan Fang
Park, K. S. and S. Y. Hwang (2020). "Lifestyle-related predictors affecting prediabetes and diabetes in 20-30-year-old young Korean adults." Epidemiology and Health 42.	Electronic Database			Excluded: Does not meet inclusion criteria (assessed via abstract/title)	Peng Sanying and Yuan Fang
Park, J. I., H. Baek, S. W. Kim, J. Y. Jeong, K. H. Song, J. H. Yu, I. S. Nam-Goong and E. H. Cho (2021). "Questionnaire-based Survey of Demographic and Clinical Characteristics, Health Behaviors, and Mental Health of Young Korean Adults with Early-onset Diabetes." Journal of Korean Medical Science 36(26).	Electronic Database			Excluded: Does not meet inclusion criteria (assessed via abstract/title)	Peng Sanying and Yuan Fang
Park, I. K. and Y. Kim (2022). "Relationships Between University Students' Gender and Physical Activity (PA) and Their Exercise Self-Schemas, Processing of PA-Related Information, and PA Decision-Making." Perceptual and Motor Skills 129(1): 195-209.	Electronic Database			Excluded: Does not meet inclusion criteria (assessed via abstract/title)	Peng Sanying and Yuan Fang
Park, A. (2022). "Tweets Related to Motivation and Physical Activity for Obesity-Related Behavior Change: Descriptive Analysis." Journal of Medical Internet Research 24(7).	Electronic Database			Excluded: Does not meet inclusion criteria (assessed via abstract/title)	Peng Sanying and Yuan Fang
Pardo, A., B. Roman-Vinas, L. Ribas-Barba, E. Roure, C. Vallbona and L. Serra-Majem (2014). "Health-enhancing physical activity and associated factors in a Spanish population." Journal of Science and Medicine in Sport 17(2): 188-194.	Electronic Database			Excluded: Does not meet inclusion criteria (assessed via abstract/title)	Peng Sanying and Yuan Fang
[truncated: 4,316 more rows]
