# Supplementary material for: Physical activity measurement tools among college students in intervention studies: A systematic review
Source: PLoS One. 2025 Apr 10;20(4):e0321593. doi: 10.1371/journal.pone.0321593 (PMC11984739; doi:10.1371/journal.pone.0321593)
Supplement: S2 Table — (XLSX) [file pone.0321593.s004.xlsx]

## Sheet: Sheet1
	Data extracted from included studies										Name of Data Extractor	Date of Data Extraction	Eligibility Confirmation
No	Study	Publication Year	Country	Intervention Mode	Duration	Trial Category	Sample Size	Measurement Tool	Dimension	Recall Period
1	Abu-Moghli et al., 2010	2010	Jordan	Health education programme	10 days	Quasi-experiment	930	Self-report items	Four behavioral category statements	NR	Peng Sanying and Yuan Fang	Jan 3, 2024 – Jan 15, 2024	Meets all eligibility criteria
2	Al-Nawaiseh et al., 2022	2022	USA	Smartphone App	12 weeks	RCT	130	Pedometer	Steps	1 week	Peng Sanying and Yuan Fang	Jan 3, 2024 – Jan 15, 2024	Meets all eligibility criteria
3	BarğI, 2022	2022	Turkey	PA counselling	4 weeks	RCT	31	Pedometer;	Steps;	1 day;	Peng Sanying and Yuan Fang	Jan 3, 2024 – Jan 15, 2024	Meets all eligibility criteria
								The Turkish version of IPAQ-SF	PAL	1 week
4	Barkley et al., 2017	2017	USA	"Poke ́mon Go" Game	1 week	Quasi-experiment	358	IPAQ	EE from walks	1 week	Peng Sanying and Yuan Fang	Jan 3, 2024 – Jan 15, 2024	Meets all eligibility criteria
5	Belogianni et al., 2023	2023	UK	Digital interventions using game-elements	10 weeks	RCT	88	IPAQ-SF	TEE	1 week	Peng Sanying and Yuan Fang	Jan 3, 2024 – Jan 15, 2024	Meets all eligibility criteria
6	Cameron et al., 2015	2015	UK	Online theory-based intervention	1 month and 6 months	RCT	2621	IPAQ-SF	TEE	1 week	Peng Sanying and Yuan Fang	Jan 3, 2024 – Jan 15, 2024	Meets all eligibility criteria
7	Choi et al., 2020	2020	Chinese Hong Kong	Sport education within a compulsory physical education program	10 weeks	Cluster-RCT	411	IPAQ-SF;	TEE;	1 week	Peng Sanying and Yuan Fang	Jan 3, 2024 – Jan 15, 2024	Meets all eligibility criteria
								Accelerometers	TEE
8	Claxton & Wells, 2009	2009	USA	PA homework	12 weeks	RCT	365	The modified questionnaire from Health People 2010	F and D for VPA, MPA, muscles, and flexibility	1 week	Peng Sanying and Yuan Fang	Jan 3, 2024 – Jan 15, 2024	Meets all eligibility criteria
9	Duan et al., 2022	2022	China	Sequentially delivered web-based interventions	8 weeks	RCT	565	The Chinese version of IPAQ-SF	TEE	1 week	Peng Sanying and Yuan Fang	Jan 3, 2024 – Jan 15, 2024	Meets all eligibility criteria
10	Duan et al., 2017	2017	China	Web-based intervention targeting social-cognitive indicators	8 weeks	RCT	493	The Chinese version of IPAQ-SF	TEE	1 week	Peng Sanying and Yuan Fang	Jan 3, 2024 – Jan 15, 2024	Meets all eligibility criteria
11	Eisenberg et al., 2017	2017	USA	Electronic behavioral monitoring	1 week	RCT	146	IPAQ-SF;	TEE	1 week	Peng Sanying and Yuan Fang	Jan 3, 2024 – Jan 15, 2024	Meets all eligibility criteria
								Accelerometer
12	Diez et al., 2012	2012	Mexico	Health-promoting intervention using cognitive-behavioral techniques	1 week	RCT	73	The HPLP-II-Spanish version	F	1 week	Peng Sanying and Yuan Fang	Jan 3, 2024 – Jan 15, 2024	Meets all eligibility criteria
13	Figueroa et al., 2022	2017	USA	Daily motivational text messages	6 weeks	RCT	93	IPAQ-SF; Pedometer	TEE	1 week	Peng Sanying and Yuan Fang	Jan 3, 2024 – Jan 15, 2024	Meets all eligibility criteria
14	Franko et al., 2008	2008	USA	Internet-based nutrition and PA education program	3 and 6 months	RCT	476	IPAQ-LF	TEE	1 week	Peng Sanying and Yuan Fang	Jan 3, 2024 – Jan 15, 2024	Meets all eligibility criteria
15	Fukui et al., 2021	2021	Japan	“Stay-at-Home Exercise” videos	8 weeks	RCT	150	IPAQ-SF	TEE	1 week	Peng Sanying and Yuan Fang	Jan 3, 2024 – Jan 15, 2024	Meets all eligibility criteria
16	Greene et al., 2021	2021	USA	Online healthful eating and PA program	10-lesson curriculum in 15 months	RCT	1689	IPAQ-SF	TEE	1 week	Peng Sanying and Yuan Fang	Jan 3, 2024 – Jan 15, 2024	Meets all eligibility criteria
17	Grim et al., 2021	2021	USA	Web-based PA intervention	10 weeks	Quasi-experiment	233	7-day recall items	Measured VPA in terms of mode, duration, and day	1 week	Peng Sanying and Yuan Fang	Jan 3, 2024 – Jan 15, 2024	Meets all eligibility criteria
18	Hall & Fong, 2003	2003	Canada	A brief time perspective intervention	3 weeks	RCT	18	The 30-day recall measure, derived from the Stanford 7-day Recall	Total time of MPA and VPA	1 week	Peng Sanying and Yuan Fang	Jan 3, 2024 – Jan 15, 2024	Meets all eligibility criteria
19	Hojjatinia et al., 2021	2021	USA	A Digital messaging intervention	6 months	RCT	45	Accelerometer	Duration of MVPA；	1 week	Peng Sanying and Yuan Fang	Jan 3, 2024 – Jan 15, 2024	Meets all eligibility criteria
									Step counts
20	Kattelmann et al., 2014	2014	USA	21 mini-educational lessons and e-mail messages (called nudges)	10 weeks	RCT	1639	IPAQ	TEE	1 week	Peng Sanying and Yuan Fang	Jan 3, 2024 – Jan 15, 2024	Meets all eligibility criteria
21	Kim et al., 2018	2018	USA	Wearable activity tracker in a credit-based PA instructional program (PAIP)	15 weeks	RCT	187	Accelerometer	Duration	1 week	Peng Sanying and Yuan Fang	Jan 3, 2024 – Jan 15, 2024	Meets all eligibility criteria
22	Kok et al., 2018	2018	Malaysia	Pedometer-based intervention	8 weeks	RCT	23	IPAQ-SF; Pedometer	Steps	1 week	Peng Sanying and Yuan Fang	Jan 3, 2024 – Jan 15, 2024	Meets all eligibility criteria
									F and D, TEE
23	Largo-Wight et al., 2008	2008	USA	PA logs	10 weeks	RCT	136	Health Canada and National Quality Institute questions	Scores for all types of PA , leisure PA, exercise PA	1 week	Peng Sanying and Yuan Fang	Jan 3, 2024 – Jan 15, 2024	Meets all eligibility criteria
24	Lee et al., 2012	2012	Chinese Taiwan	An intervention combining self-efficacy theory and pedometers	12 weeks	RCT	94	IPAQ; Pedometer	Steps	1 week	Peng Sanying and Yuan Fang	Jan 3, 2024 – Jan 15, 2024	Meets all eligibility criteria
									F and D, TEE
25	Lin et al., 2021	2021	Chinese Taiwan	MHealth-tailored PA intervention	12 months	RCT	143	The Taiwan version of IPAQ	F and D, TEE	1 week	Peng Sanying and Yuan Fang	Jan 3, 2024 – Jan 15, 2024	Meets all eligibility criteria
26	Loucks et al., 2021	2021	USA	Mindfulness-based program	9 weeks	RCT	96	IPAQ	F and D, TEE	1 week	Peng Sanying and Yuan Fang	Jan 3, 2024 – Jan 15, 2024	Meets all eligibility criteria
27	Lu et al., 2023	2023	China	Tabata-style functional HIIT	12 weeks	RCT	122	Accelerometer	Freedson Adult algorithm.	1 day	Peng Sanying and Yuan Fang	Jan 3, 2024 – Jan 15, 2024	Meets all eligibility criteria
									LPA, MPA, and VPA
28	Mackey et al., 2015	2015	USA	An online diet and PA program which was originally designed for use in a workplace setting	24 weeks	RCT	47	Accelerometer	TEE	3 days	Peng Sanying and Yuan Fang	Jan 3, 2024 – Jan 15, 2024	Meets all eligibility criteria
29	Magoc et al., 2011	2011	USA	Theoretically based and web-delivered intervention	6 weeks	RCT	104	IPAQ-SF	F and D for VPA, MPA	1 week	Peng Sanying and Yuan Fang	Jan 3, 2024 – Jan 15, 2024	Meets all eligibility criteria
30	Marenus et al., 2021	2021	USA	Aerobic and resistance training (WeActive) and mindful exercise (WeMindful) interventions	8 weeks	RCT	77	IPAQ-SF	TEE	1 week	Peng Sanying and Yuan Fang	Jan 3, 2024 – Jan 15, 2024	Meets all eligibility criteria
31	Martens et al., 2012	2012	USA	A brief motivational intervention (a 30-minute, 1-on-1 intervention that was delivered in a MI-based framework)	One month	RCT	70	Self-report Items	F	1 week	Peng Sanying and Yuan Fang	Jan 3, 2024 – Jan 15, 2024	Meets all eligibility criteria
32	Maselli et al., 2019	2019	Italy	Individual counselling and activity monitors	12 weeks	RCT	33	IPAQ-SF; Accelerometer	TEE;	1 week;	Peng Sanying and Yuan Fang	Jan 3, 2024 – Jan 15, 2024	Meets all eligibility criteria
										1 day
33	McDonough et al., 2022	2022	USA	A remote, YouTube-delivered exercise intervention	12 weeks	RCT	64	Accelerometer	PA intensities (i.e., MVPA, LPA, SB)	1 day	Peng Sanying and Yuan Fang	Jan 3, 2024 – Jan 15, 2024	Meets all eligibility criteria
34	Miragall et al., 2018	2018	Spain	An internet- based motivational intervention	3 weeks	RCT	76	Pedometer	Steps	1 week	Peng Sanying and Yuan Fang	Jan 3, 2024 – Jan 15, 2024	Meets all eligibility criteria
35	Muftuler & Ince, 2015	2015	Turkey	A PA course based on the Trans-Contextual Model	12 weeks	RCT	70	The Turkish version of IPAQ-SF	TEE	1 week	Peng Sanying and Yuan Fang	Jan 3, 2024 – Jan 15, 2024	Meets all eligibility criteria
36	Munoz et al., 2014	2014	USA	Text messaging with pedometer intervention	10 weeks	RCT	201	Pedometer	Steps	1 day	Peng Sanying and Yuan Fang	Jan 3, 2024 – Jan 15, 2024	Meets all eligibility criteria
37	Peng et al., 2015	2015	USA	An active video game	4 weeks	RCT	127	Accelerometer	PA intensities (i.e., MVPA, LPA, SB)	1 week	Peng Sanying and Yuan Fang	Jan 3, 2024 – Jan 15, 2024	Meets all eligibility criteria
38	Pope et al., 2019	2019	USA	Wearable technology and social media	12 Weeks	RCT	38	Accelerometer	PA intensities (i.e., MVPA, LPA, SB)	1 week	Peng Sanying and Yuan Fang	Jan 3, 2024 – Jan 15, 2024	Meets all eligibility criteria
39	Pope & Gao, 2022	2022	USA	A smartphone application- and social media-based intervention	10 weeks	RCT	44	Accelerometer	PA intensities (i.e., MVPA, LPA, SB)	1 week	Peng Sanying and Yuan Fang	Jan 3, 2024 – Jan 15, 2024	Meets all eligibility criteria
40	Rote, 2017	2017	USA	A Fitbit activity monitor	1 semester	RCT	56	Pedometer	Steps	1 week	Peng Sanying and Yuan Fang	Jan 3, 2024 – Jan 15, 2024	Meets all eligibility criteria
41	Ruissen et al., 2019	2019	Canada	Affective mental contrasting	4 weeks	RCT	110	GLTEQ; Accelerometer	PA intensities (i.e., MVPA, LPA, SB);	1 week	Peng Sanying and Yuan Fang	Jan 3, 2024 – Jan 15, 2024	Meets all eligibility criteria
									Total and separate intensity of VPA, MPA, and LPA were scored
42	Schweitzer et al., 2016	2016	USA	An electronic wellness program via Email	24 weeks	Pilot RCT	148	CCPAQ	Minutes of PA	1 week	Peng Sanying and Yuan Fang	Jan 3, 2024 – Jan 15, 2024	Meets all eligibility criteria
43	Sharp & Caperchione, 2012	2012	Canada	A pedometer-based intervention	12 weeks	RCT	184	The modified version of GLTEQ	Total and separate intensity of VPA, MPA, and LPA were scored	1 week	Peng Sanying and Yuan Fang	Jan 3, 2024 – Jan 15, 2024	Meets all eligibility criteria
44	Shin et al., 2017	2017	Korea	An smartcare and financial incentives	12 weeks	Pilot RCT	105	The Korean version of IPAQ	TEE;	1 week;	Peng Sanying and Yuan Fang	Jan 3, 2024 – Jan 15, 2024	Meets all eligibility criteria
									Daily energy consumption (kcal)	12 weeks
45	Tulasiram & Chandrasekaran, 2021	2021	India	Traditional (ACSM) and smartphone-based (SMART) exercise prescription	4 weeks	RCT	26	Pedometer	Steps	1 week	Peng Sanying and Yuan Fang	Jan 3, 2024 – Jan 15, 2024	Meets all eligibility criteria
46	Unick et al., 2017	2017	USA	A mHealth intervention	5 weeks	RCT	61	Pedometer	Steps	1 day	Peng Sanying and Yuan Fang	Jan 3, 2024 – Jan 15, 2024	Meets all eligibility criteria
47	Yan et al., 2023	2023	USA	An 8-week peer health coaching intervention	8 weeks	RCT	52	IPAQ-SF	TEE	1 week	Peng Sanying and Yuan Fang	Jan 3, 2024 – Jan 15, 2024	Meets all eligibility criteria
48	Annesi et al., 2017	2017	USA	Instructional PA courses (IPACs)	10 weeks or 15 weeks	RCT	84	GLTEQ	TEE	1 week	Peng Sanying and Yuan Fang	Jan 3, 2024 – Jan 15, 2024	Meets all eligibility criteria
49	Brown et al., 2014	2014	Canada	A residence community–based intervention	20 weeks	RCT	60	GPAQ	MVPA	Baseline; 30 days;	Peng Sanying and Yuan Fang	Jan 3, 2024 – Jan 15, 2024	Meets all eligibility criteria
										1 week
50	Heeren et al., 2018	2018	USA	Health-promotion intervention (Focus on increasing knowledge, attitudes, self-efficacy, and skills to prevent NCDs )	6 months and 12 months	RCT	176	3 open-ended items	Whether meet PA recommendations	1 week	Peng Sanying and Yuan Fang	Jan 3, 2024 – Jan 15, 2024	Meets all eligibility criteria
51	Okazaki et al., 2014	2014	Japan	An interactive internet-based PA intervention	4 months	RCT	77	IPAQ	TEE	1 week	Peng Sanying and Yuan Fang	Jan 3, 2024 – Jan 15, 2024	Meets all eligibility criteria
52	Sriramatr et al., 2014	2014	Canada	A Social Cognitive Theory-based internet intervention	3 months	RCT	220	The Thai Version of GLTEQ; Pedometer	TEE;	1 week;	Peng Sanying and Yuan Fang	Jan 3, 2024 – Jan 15, 2024	Meets all eligibility criteria
									Steps	3 days
